# Supplementary material for: Comparative transcriptomic analysis and genome-wide identification provide insights into the potential role of fungal-responsive MAPK cascade genes in tanshinone accumulation in Salvia miltiorrohiza
Source: Front Plant Sci. 2025 May 16;16:1583953. doi: 10.3389/fpls.2025.1583953 (PMC12141864; doi:10.3389/fpls.2025.1583953)
Supplement: Supplementary file 1 [file DataSheet1.zip]

Archive with 8 entries (7 files):
- Datasheet 1/
- Datasheet 1/Table S1.XLSX
- Datasheet 1/Table S2.XLSX
- Datasheet 1/Table S3.XLSX
- Datasheet 1/Table S4.XLSX
- Datasheet 1/Table S5.XLSX
- Datasheet 1/Table S6.XLSX
- Datasheet 1/Table S7.XLSX
