# Supplementary material for: Comparative transcriptomic analysis and genome-wide identification provide insights into the potential role of fungal-responsive MAPK cascade genes in tanshinone accumulation in Salvia miltiorrohiza
Source: Front Plant Sci. 2025 May 16;16:1583953. doi: 10.3389/fpls.2025.1583953 (PMC12141864; doi:10.3389/fpls.2025.1583953)
Supplement: Supplementary file 1 [file DataSheet1.zip › Datasheet 1/Table S1.XLSX]

## Sheet: Sheet1
Table.S1: Characteristics of MAPK cascade genes in Salvia miltirrohiza
gene name	gene id	chromosome	length(bp)	pi	mv	Subcellular localization
SmMPK1	EVM0000718	Chr7	1716	6.89	42657.5	C:cytoplasm
SmMPK2	EVM0014717	Chr7	2610	9.28	69574.6	C:nucleus
SmMPK3	EVM0024083	Chr4	1775	5.67	42673	C:cytoplasm
SmMPK4	EVM0018687	Chr8	1134	6.5	43263.3	C:nucleus
SmMPK5	EVM0002191	Chr3	1563	5.8	42313.4	C:cytoplasm
SmMPK6	EVM0012993	Chr5	1723	5.57	44907.4	C:nucleus
SmMPK7	EVM0011749	Chr7	2479	9.23	69179.6	C:nucleus
SmMPK8	EVM0018993	Chr5	2562	9.29	71464.8	C:nucleus
SmMPK9	EVM0001154	Chr9	2390	6.47	66393.2	C:nucleus
SmMPK10	EVM0015576	Chr2	1494	5.39	44881.1	C:nucleus
SmMPK11	EVM0017382	Chr4	1671	7.21	45642.3	C:nucleus
SmMPK12	EVM0018749	Chr7	1537	6.06	40541.8	C:cytoplasm
SmMPK13	EVM0024835	Chr4	1567	5.02	42502.7	C:cytoplasm
SmMPK14	EVM0023408	Chr8	2179	8	42337.1	C:cytoplasm
SmMPK15	EVM0021383	Chr7	2451	8.38	56831.2	C:nucleus
SmMPK16	EVM0016770	Chr6	2682	8.82	63336.5	C:nucleus
SmMPK17	EVM0003164	Chr8	2739	9.17	65015.5	C:nucleus
SmMPKK1	EVM0008987	Chr2	1641	5.61	40716.5	C:nucleus
SmMPKK2	EVM0010280	Chr9	2045	5.51	38685.3	C:nucleus
SmMPKK3	EVM0011616	Chr8	2145	5.48	57911.3	C:nucleus
SmMPKK4	EVM0005015	Chr5	2110	9.27	39188.7	C:nucleus
SmMPKK5	EVM0010135	Chr2	1615	9.05	38160.7	C:nucleus
SmMPKK6	EVM0010604	Chr3	1254	6.6	39673.8	C:nucleus
SmMPKK7	EVM0024815	Chr8	1308	7.59	35703	C:chloroplast
SmMPKKK1	EVM0016603	Chr2	2637	6.13	66251.7	C:chloroplast
SmMPKKK2	EVM0010677	Chr5	2877	5.93	67646.8	C:nucleus
SmMPKKK3	EVM0012950	Chr2	1506	4.75	45680.2	C:nucleus
SmMPKKK4	EVM0014584	Chr8	1363	5.18	39619.9	C:nucleus
SmMPKKK5	EVM0023243	Chr5	1235	5.3	37182	C:chloroplast
SmMPKKK6	EVM0018294	Chr5	1398	4.51	49498.5	C:chloroplast
SmMPKKK7	EVM0010412	Chr1	2710	5.55	69078.8	C:nucleus
SmMPKKK8	EVM0014860	Chr5	1002	5.24	36105.8	C:nucleus
SmMPKKK9	EVM0007937	Chr8	909	8.03	33407.3	C:nucleus
SmMPKKK10	EVM0006834	Chr8	873	8.22	31689.5	C:nucleus
SmMPKKK11	EVM0018157	Chr9	1431	4.95	37270.2	C:chloroplast
SmMPKKK12	EVM0000952	Chr9	1780	4.72	44730.4	C:nucleus
SmMPKKK13	EVM0021639	Chr8	1322	5.1	37342.4	C:nucleus
SmMPKKK14	EVM0000101	Chr9	2628	9.34	67367.4	C:nucleus
SmMPKKK15	EVM0000509	Chr9	1796	8.54	57586.5	C:nucleus
SmMPKKK16	EVM0015061	Chr9	1833	8.47	67016.4	C:chloroplast
SmMPKKK17	EVM0008551	Chr6	2821	7.17	80372.2	C:nucleus
SmMPKKK18	EVM0009819	Chr3	2790	8.69	42996.5	C:nucleus
SmMPKKK19	EVM0024418	Chr6	2721	9.44	83411.3	C:nucleus
SmMPKKK20	EVM0022130	Chr7	708	5.8	25860.6	C:chloroplast
SmMPKKK21	EVM0002351	Chr3	2655	9.52	95481.2	C:nucleus
SmMPKKK22	EVM0003795	Chr7	1693	4.52	53279.1	C:endomembrane system
