# Supplementary material for: Comparative transcriptomic analysis and genome-wide identification provide insights into the potential role of fungal-responsive MAPK cascade genes in tanshinone accumulation in Salvia miltiorrohiza
Source: Front Plant Sci. 2025 May 16;16:1583953. doi: 10.3389/fpls.2025.1583953 (PMC12141864; doi:10.3389/fpls.2025.1583953)
Supplement: Supplementary file 1 [file DataSheet1.zip › Datasheet 1/Table S2.XLSX]

## Sheet: Sheet1
Table. S2: CDS sequences of MAPK cascade genes
SmMPK1	ATGGCAACTCCAGTGGAACCTCCAAATGGGGTAAGATCTCAAGGAAAACATTACTACTCCATGTGGCAGACGCTTTTTGAGATTGATACAAAATATGTTCCAATCAAGCCCATTGGTCGAGGTGCCTATGGCATAGTGTGTTCTTCAGTTAACAGAGAAACTAATGAAAAGGTTGCTATCAAGAAGATTCACAATGCCTTTGAAAATCGTGTCGATGCACTAAGAACTTTGCGCGAGCTGAAGCTTCTCCGGCATCTCAGACATGAAAATGTGATAGCTCTTAAAGATGTAATGCTCCCTATACAAAAGGGAAGTTTCAAAGACGTGTACTTGGTTTACGAGCTTATGGACACAGATTTGCATCAGATCGTCAAGTCCTCTCAAGCACTTACAAATGAC…
SmMPK2	ATGCAGCCAGATCACCGCAAGAAAAGTTCAGCGGAATTGGAATTCTTTTCTGAATATGGTGATGCAAGCAGGTATAAGATCCAGGAAGTCATAGGTAAAGGCAGCTATGGTGTTGTTTGCTCCGCAATCGATACTCATACAGGTGAAAAAGTGGCAATAAAGAAAATACATGATATTTTTGAACACATTTCTGATGCTGCTCGAATACTTCGGGAGATAAAGCTTTTGAGGCTTCTGAGACACCCAGATATCGTTGAAATAAAGCACATTATGCTTCCACCTTCAAGGAGAGAATTCAAAGATATCTATGTTGTTTTTGAACTCATGGAATCAGATCTACATCAAGTCATTAAGGCTAATGATGACTTGACACGTGAACATCATCAATTTTTCCTTTAT…
SmMPK3	ATGGCTGACATGGGAGCTGCCGGCGGCCAGTACCCCGATTTTCCGGCGGTGGCCACGCACGGCGGCCAGTTTATCCAGTACAATATCTTCGGCAACACCTTCGAGGTCACCACCAAGTACCGCCCCCCGATCATGCCTATTGGCCGCGGAGCTTACGGCATAGTCTGCTCGGTGATGAACTCGGAGAGCAACGAGATGGTGGCGGTGAAGAAGATTGCCAATGCCTTCGACAACTACATGGATGCCAAGAGGACTCTCAGAGAGATCAAGCTTCTTCGCCACTTGGATCACGAAAATGTTATTGCTATCACAGATGTGATTCCTCCTCCTCTAAGGAGGGAATTCACCGATGTTTATATAGCAACGGAGCTGATGGATACTGATCTTCACCAAATAATT…
SmMPK4	ATGTCGGCCATGTCCAAGGAGTCGAGCTCAGGTGATCACGGTGGAAATAATTTCCATGGCGTGCCAACGCATGGCGGGAGATATATGCAGTACAATTTGTACGGAAATCTCTTCGAAGTTTCTAGAAAGTATGTCCCTCTCAGGCCCGTCGGCCGTGGGGCCTATGGCATTGTATGTGCCGCTGTAAACTCTGAGACACGTGAAGAAGTCGCCATTAAGAAGATTGGCAATGCATTTGATAATAGAATTGATGCAAAGAGGACATTACGAGAAATCAAACTTCTACTTCACATGGATCATGATAATGTGATCGCAATTAAAGACATAATACGGCCACCACAGAAGGAGAACTTCAACGATGTCTACATTGTTTATGAACTTATGGACACAGATCTTCAC…
SmMPK5	ATGGCTCCAGAAAGCAAGCCTAATATCAGCGGAGTGCTGACGCACGGCGGGAAGTACGTGCGCTACAATCTGTACGGTAACCTGTTTGAGGTATCCAGTAAATATATCCCGCCGCTTCGCCCCCTCGGCCGCGGCGCCTACGGCCTCGTCTGCTCGGCTGTGAATAAAGAGGCTAATGAGGAGGTTGCGATTAAAAAAATTGGGAACGCATTTGATAACAGAATTGATGCCAAGAGGACTTTAAGGGAGATTAAGCTCCTGCGCCATTTGGATCACGAAAATCTTATTGCTATCAAGGATATTATAAGGCCACCAAAGAGGGAGGCTTTTAATGATGTGTACATTGTATATGAACTGATGGATACAGACTTGCATCAGATAATCCGGTCGGATCAAGCA…
SmMPK6	ATGGAGGGTGGGGCTCCGGCGGCGGCGGACACCGTCATGTCGGAAGCAGAGCCGCAGCAGCAGCCGCAACCTCCGATGGATCACATACCGTCGACGTTCAGCCACGGCGGCCGATTCATCCAATACAATATATTCGGCAACATCTTCGAGGTCACTGCCAAATACAAACCCCCAATCATGCCTATCGGGAAAGGGGCATACGGCATCGTTTGCTCTGCTTTGAATGCCGAGACGAATGAGCACGTGGCCTTGAAGAAGATAGCGAATGCGTTTGACAATAAAATTGATGCGAAGAGGACTCTGCGAGAGATCAAGCTTCTTCGGCACATGGATCATGAAAATGTGGTTGCCATCAGAGATATAATTCCACCGCCTCAAAGAGAGGTATTTAATGATGTT…
SmMPK7	ATGCCGCAGCAAGATCAAGGAAAGAAGATCCTGAAGGAGGCAGAATTCTTTACCGACTATGGAGATGCAAATAGATATAAAATTCTAGAAATTATTGGAAAGGGTAGCTATGGAGTTGTTTGTGCTGCAATTGATACACATACTGGAGGAAAAGTAGCTATAAAGAAAATAACTGACATTTTTGAGCATATGTCTGATGCAATTCGGATTTTGCGTGAAATTAAGTTGCTTCGCCTGTTACGTCATCCTGATATTGTGGAAATTAAACGAATCATTTTGCCACCCTCTAGGAGGGACTTCAGAGACATTTATGTTGTTTTTGAGCTTATGGAGTCTGACCTTCATCAAGTCATAAAAGCTAATGATGACTTGACACACGAGCATCACCGATTTTTCCTC…
SmMPK8	ATGCAGCGGCAGGACCAGCGAAAGAAGATCCCAAAAGATACTGATTTTTTCACGGAGTATGGAGAAGCCAATAGATACAAAATTCTGGAAATTATTGGAAAGGGTAGTTATGGAGTTGTTTGTGCTGCCATTGACACGCATACTGGGGAAAAAGTAGCGATAAAGAAAATTAAAGACATTTTTGAGCATACATCTGATGCCATTCGGATTTTGCGTGAGATTAAGTTGCTTCGCCTTTTACGCCATCCTGATATTGTTGAAATCAAGCGAATCATGATTCCACCCTCTAGGCGTGACTTCAAAGACATATATGTTGTTTTCGAACTCATGGAGTCCGATCTTCATCAAGTCATAAAAGCTAATGATGATTTGACGCATGAGCACCACCGCTTTTTTCTT…
SmMPK9	ATGGGGGGAGGCACATTCGTGGACGGAGTTCGTCGCTGGTTCCAACGCCGCCCAAACACCACTTCCAATATTAGTAACAATGAGCTACAGCCGCATGCAGTTTTGACGGAACAACCCCAACGCGCCCTTTCCATTGTTGACGACTTTGATATTTCGGGCCTCAAGTTGATTAAAGTCCCCAAGCGCCTCGATTTCCCATTTTCAAACCCCGCTATGGATTCCCACAAAAAGAGTAATCTGGAAACCGAATTCTTCACAGAGTATGGGGAGGCAAGTAGGTATCAGGTCCAAGAAGTTATAGGCAAAGGTAGTTATGGCGTTGTAGGTTCTGCAATTGATACTCATACTGGAGAAAGAGTTGCAATAAAAAAGATCAATGATGTCTTTGAGCATGTTTCT…
SmMPK10	ATGGTGGACGGGGATCAGCCGGCCGACGACGAGATGTCGGAGGCGGAGCCGCAGCAGCACCCGGCGCCGCCCACGCCCACAGATCAAATACCCGCCACGCTCAGCCACGGCGGCCGCTTCATCCAGTACAACATCTTCGGCAACGTATTCGAGGTCACCTCTAGATACAAACCCCCAATCATGCCAATCGGAAAAGGCGCATACGGCATCGTTTGCTCGGCTGTGAATTCGGAGACGAGTGAGCATGTGGCGATAAAGAAGATAGCAAATGCTTTTGATAATAAAATCGATGCCAAGAGGACTCTGCGTGAAATCAAGCTTTTGCGTCACATGGATCATGAAAATATTATTTCAATCAGAGATGTAATTCCACCGCCGCAAAGGGAAGCTTTTAATGAT…
SmMPK11	ATGTCTGTGGAGTCGAGCTCCGGTTCAGGCGATCATGGCGGGCACAACATCAAAGGCGTGGCGACTCACGGCGGAAGATACGTGCAGTACAATGTGTACGGAAATCTCTTCGAGGTTTCCAGAAAGTATGTTCCTCTCAGGCCTGTCGGCCGTGGAGCTTATGGCATTGTCTGCGCTGCTGTGAACTCCGAGACACGTGAAGAAGTCGCCATTAAGAAGATCGGCAATGCATTCGACAACAGGATTGATGCAAAGAGGACGTTACGCGAAATAAAACTTCTGCGCCACATGAACCATGACAATGTGGTCGCCATTAAAGACATCATACGGCCTCCGCAAAAGGAGAACTTCAACGACGTCTACATCGTGTATGAACTTATGGACACTGATCTTCATCAG…
SmMPK12	ATGGAGCACGTGACCTACAATCTCAAAGGATGCTTATTCGAAGTCCCCCGTAGATACGGTCACCCGCTTCGCCCTATTGGTCGTGGCGCCTCCGGCCTCGTCTGTGCTGCTGTGGATACAGAGACTAACGAGGAAGTGGCGATCAAGAAAATTGGCAACGCATTTGAGAACAGAATTGATGCTAAGAGGACTTTGAGGGAGATCAAGATCCTACGCCATATGGATCATCCAAATATTATTTCCATCAGGGACATTATAAGGCCACCGAGCAAGGAGGCGTTTAACGATGTGTACATTGTGTATGAATTGATGGACACTGACTTGCATAAGATAATTGCATCTGATCAACCATTGACAGATTATCACTGTCAGTATTTGATGTATCAGGTGTTGAGGGGG…
SmMPK13	ATGGAAAAGGAAAACGAAATCGAATCCAATGCTTCAGCTGTTCAAGTAAAAGGCGTTCCAATCCATGGCGGAAGATTCATTCAGTACAACGTCCTCGGCAACCTCTTCGAGGTCCCCTCCAAATACGCGCCGCCGATCACTCCCGTCGGCCGCGGCGCTTACGGTCTCGTTTGCTCTGCTACCAATGCCGAGACGATGGAGGAGGTGGCGATTAAGAGAATCGCGAATGCGTTCGATAACAGGATTGATGCGAAGCGAACCTTGCGCGAGATCAAGCTGCTTACGCACATGGATCATGAGAATGTTATTAAAATTAAGGATATTATACGACCACCGGATAAAGCGGATTTTAATGACGTCTACATTGCTTATGAGTTAATGGATACTGATCTGCACCAG…
SmMPK14	ATGGCGACCCCCGTGGAGCCCCCAAATGGATTTAGGCCAATAGGAAAACATTACTACACAATGTGGCATACGTTGTTCGAAATCGACACCAAATACATTCCCATCAAGGGCATAGGCAGAGGGGCGTATGGGGTAGTTTGTTCATCGATAAATAGGGACACGAACGAGAGGGTGGCGATCAAGAAGATCAACAATGTTTTTGGGAATCGCGTTGATGCACTGAGGACTTTGCGAGAGCTGATGCTGCTGCGATGCATCAAGCATGAGAACGTCATCGCCCTCAAGGATGTGATGATGCCCAGTAACTGGAGGGGTTTTAAGGATGTTTATTTGGTGTATGAGTTGATGGACACCGATCTTCATCAGATTATCAAGTCCTCACAGCCTTTGTCGAATGAC…
SmMPK15	ATGATTCAGAACATGCCTTTCAAGGACTTCTTCACCGAGTATGGTGAAGCAAATTTATATGAAATCCAAGAGGTTGTTGGTAAGGGAAGTTATGGTGTTGTGGCTGCCGCAGTTGATACTCACACTGGAGAAAAGGTGGCCATAAAGAAGATCAATGACATTTTCGAGCATGTCTGTGAAGCTACTCGCATTCTCAGAGAGATCAAACTCCTCAGGTTGCTTCGGCACCCAGACATTGTTGAAATTAAGCATATCATGTTGCCTCCATGTCGGAGAGAATTCAAGGATATATATGTTGTGTTTGAGTTGATGGAAACAGACCTTCACCATGTAATCAAGACAAATGATGATCTTACTCCTGGGCATCATCAGTTCTTTTTGTATCAGTTGCTCCGAGCT…
SmMPK16	ATGCAACCTGATCAGCGGAAAAAGACAGATGTAGATTTCTTCACAGAATATGGTGAAGGAAGCAGATATAAAATCGAGGAGGTTATTGGCAAAGGTAGCTATGGTGTCGTCTGCTCTGCATTTGATACCCATCTAGGAGAGAAAGTTGCCATTAAGAAGATAAATGATATATTCGAACATGTCTCTGATGCCACACGCATCCTTCGGGAAATTAAGCTTCTCAGGCTTCTTCGTCATCCAGATATTGTGGAAATCAAACATATTTTGCTGCCTCCTTCTAGGAGGGAATTCAAGGACATATACGTAGTGTTTGAACTAATGGAATCAGATCTCCATCAGGTCATTAAAGCAAACGATGACTTGACTCCAGAACATTACCAGTTTTTTCTTTATCAGCTT…
SmMPK17	ATGCAGCCTGATCAGCGGAAAAAGTCCATAGATGTGGATTTCTTCACACAATATGGTGAAGGAAGCAGATATAGAATCGAGGAAGTGATAGGCAAAGGTAGCTACGGTGTTGTCTGCTCAGCATATGATACGCGTTCAGGGGAGAAGGTTGCGATCAAGAAGATAAATGATATCTTTGAACATGTCTCCGATGCCACACGAATCCTTCGTGAAGTTAAGCTTCTTAGGCTTCTTCGACATCCAGACATCGTGGAGATCAAGCATATTCTGCTGCCCCCGTCTAGGAGAGAGTTCAAGGACATATACGTCGTGTTTGAGCTAATGGAATCGGATCTCCACCAGGTCATTAAGGCAAACGATGACTTGACTCCGGAGCATTACCAATTCTTCCTATACCAG…
SmMPKK1	ATGGAGCACCTACCTAAACAGGAAAAGCAAGAAACCAAAATGAACAAGGGGCCTCTAGCTCCCTCCCTCAAGCTCTCTCTCCCTCCCCCCGATCAGTCTTCTCTCTCTAAATTCCTGACCAAGTCTGGGACTTTTGAGGATGGCGATCTGTTGGTTAACAAAGATGGAGTCCAACTTGTGTCCCAGAATGAAGTCCAAACTTCAACATTAATTCAGCCATCAGATGACCAGTTGAGCTTAGCAGACTTCGATGTTGTTCGAGTCATCGGTAAAGGGAATGGTGGCATTGTGCACTTGGTGCAACATAAATGGACACCCCAATTTTTTGCTCTCAAGGTTATTCAAACCAACGTAGAAGAGTCTACGCGTATACATATAGAGCGAGAACTCAAAATCAAC…
SmMPKK2	ATGAAGAAAGGGTCGTTAGCCCCTAACCTCAAGCTCTCCGTCCCACCTCCCGATGACATCTCTAAATTCCTGACCGGGTCGGGAACGTTCAAGGACGGCGATCTCTTGGTTAATAGGGATGGAGTTCGGATTGTTTCGAATAGTGAAGTTGAAGTTCCAGCCTTAATACAGCCGTCAGATAACCAGTTGAGCTTAGCTGACTTTGATGCAGTGCAAGTCATTGGTAAGGGAAATGGAGGTGTTGTGCGGTTGGTGCAACACAAATGGACTGCACAGTTTTTTGCACTTAAGGTTATTCAAATGAATATTGAGGAGTCTGCTCGCAAGCACATTGCTCAAGAGCTCAAAATTAATCAGTCATCTCAATGTCCATATGTCGTAATTTGCTATCAATCTTTC…
SmMPKK3	ATGGCTGGATTGGAAGAGTTGAAGAAGAAGCTCGTGCCACTCTTTGATGCAGAGAAAGGGTTCCCATCTGGGTCAACAATCGACCCTTCCGACTCTTACATGTTGTCGGATGGTGGAACAGTGAATCTACTGAGCAAATCATACAATATCTACAACATCAATGAACTGGGCCTGCAGAAATGCAGCTCATCTTCTTCTCCTTCTGCATTTTCTGTTGATGATGGGGAGAAAACATACAGGTGTGCTTCTCATGAGATGAGGGTTTTTGGGTCCATCGGCAGCGGCGCCAGCAGTGTTGTGCAGAGGGCAATTCATATCCCCAATCACCGGATTATTGCCCTAAAGAAGATTAACATTTTTGAGAAGGAGAAAAGGCAACAGCTTCTTACTGAGATAAGG…
SmMPKK4	ATGAGGCCCCTACAGCCGCCGCCGGCCGCCGGATCCGCCGTAAATCGCGCTAGCCGGCAACGGCGGCGCCCAGACCTAACCCTGCCCATGCCCCAGCGCGACACCTCCCTGGCCGTCCCTCTCCCTCTGCCGCCGAGCTCCGCCCCCTCCTCAGTCTCGTCCTATCTCCAATTAGAGTACTCGGAGCTGGAGCGCGTCAGCCGCATCGGGAGCGGCGCCGGCGGCACCGTCTACAAGGTCCTTCACCGCCCCACCGGAAAAATCTACGCCCTCAAAGTGATATACGGCAACCACGAGGACGCCGTGCGCAATCAGATGCGCCGCGAAATCCAGATTCTCCGCGACGTGGACAACCCTAACGTGGTCCGCTGCCACAACCTCATCGATCACAACGGCGAA…
SmMPKK5	ATGAAGCCCCTCCAAACCCCGCCCTCCTCCGACGCCGCCGGAAAATCCGCCCGCCGCCGCCGCTCCGACCTTACCCTCCCTCTCCCCCACCGAGACCCCTCCCTCGCCGTCCCCCTCCCCCCCCCCCTCCCTCCGCCCCCCGCCGCCCCCTCCTCCGCCCCCCAGCTCCAATACTCCGACCTCGACCGCCTCAGCCGCATCGGCAGCGGCGCCGGCGGCACCGTCTACAAGGTCCTCCACCGCCCCAGCGGCGGCGTGTACGCCCTCAAGGTCATCTACGGTAACCACGAGGACGCCGTCCGCAACCAGATGTGCCGCGAAATCCAGATCCTCCGCGACGTGGACCACCCCAACGTCGTGAAATGCCACAACCTCTTCGACCACAGCGGAGAGATTCAA…
SmMPKK6	ATGAAGTTGAAGAAACCTCTCAAGGAGCTCAAGCTCTCTGTCCCAGCTCAGAATTCCCCAATCTCTTCATTTTTGACGGCGAGCGGGACCTTTCACGATGGCGATTTATTGTTGAATCAAAAAGGGCTTCGATTGATTTCTGATGTGAATGAACCCCGCCCATCAGAGATTAAGGAGCTTGATCTTCAATTCTCACTGGAAGACCTTGAGACCATCAAAGTCATAGGCAAGGGAAGTGGTGGTGTTGTTCAACTTGTTCGTCATAAATGGGTTGGGACGTTCTTTGCATTGAAGGTTATCCAAATGACTATACAGGAGGAGATTCGGAAACAAATAGTTCAGGAGCTTAAAATAAATCAAGCATCTCAATGTCCAAATGTTGTAGTTTGCTATCATTCA…
SmMPKK7	ATGGCCGTCGTCCGCGATCGCCGTCAGCTCAACCTCCGCCTCCCTCTACCTGAACCCTCCGAACGCTGCTCCCGCTTCCCACCCCCTCTCCCCCCCTCCGCCGCGGCTGCCGCTGCCGCCGCCCCCTCCGCCACCGCCATATCCGCTGCCGACCTCGAGAAGCTCCAGGTCCTCGGGCATGGAAACGGCGGAACCGTCTACAAAGTCCGGCACAAGCAGACGTCCGCCACCTACGCCCTGAAGGTCGTCCACGGCGACAGCGACCCCGCCGTCCGGCGGCAGGTCCTCCGCGAGGTGTCGATCCTCCGCCGCACGGACTCCCCCCACGTGATCAAGTGCCACGGCGTCTTCGACCTCCCCGGCGGCGACATCGCCTTCTGTATGCAGTATATGGACATG…
SmMPKKK1	ATGAAAATGCATCGATTTCCGAAGCTCTTCTCCCATAGGTCGGAGCCGCGCAAGAGCGGCGCAGATTCCAGCTCCAGCCGCCGGCCGGCGAAGCCGAAGAGGCTCGAACGGAGCAACGCACTCAGGAATGTCAACTACGAGTTCTCTCTGTCTAGTTCAGCTTCGTTTTCGTCGCACTCGCCGGAGGAGTCGCAGCGTGCGAGCTCCTTGGATTTGTACAGCGGGAAGACGACGAGCTTCCGTGTGGATGGGACCGAGGGCGAATTTCAGGTTATCTGCGAAGCCTTCGGTTTTTCCGGAATAGACGATTTCGCCATATCGCCGGAGGAATATGAGGCGATGAAGGTGGGGTCTTCTACCCCTGGTATGGTTAGTAAGACATTGGAGCCTTTGTATCAG…
SmMPKKK2	ATGCATCGCCTACCCAAAATCTTTGCTCATAGCTCCGACCGCCGTAAAAGTGACTCGGACTCCGTCTCAGGCGAAAGCTCCAGCTCGAGCCGGCGAGCCGCCAAGTCGAAGCCGAGGCTCGAGCGGCGTAACGCCAGGAAGAACATTAACTACGATTACTCGCTGTCTTTTGCCTCAGCGCCTTCGTCTTCGTCGTACTACACCGCGTCGGAGGAGTCTCTGCGCACGCGCTCGCTCGACTTGTACGGCGGGAGGCAGAGTTTTAGGGTTGAGGGCATCGACGGCGAAATCGAGATTATGTGCAAAAACCTAGGGTTTTCGGGGATTGATGATTTCTCTATATCGCCCGAGGAGTATGAGGTGATGAAAGTGAGATCTTCTTCTGCTCCCGTTGGGTTC…
SmMPKKK3	ATGATGGCGAAAACGATGAGAAACAGTTGGCTCAGAGGCTCCTGCATCGGCAGAGGAGCCTACGGAACAGTCAGCGCCGCAGTCGACACCGCCACCGGCCACGTCTTCGCCGTCAAGTCCGTCGACTTGGGCATGGCCTCGCCGTCGCAAGTGGAGGCGTTGGAGAGCGAGATCACCATACTGAGATCGCTCTCCTCGCCTTTCATCGTCAAGTACCTCGGAGACGACACGACGACGGAGGGCTCGCCAGCCAGGAACCTGCACATGGAGTATCTCCCCGCCGGCACCGCCGCCGACCTGGCGGATCCCGGCGAGGACGACGTCGCCTCCTACGCTTGGTGCTTGGTCTCCGCGCTCAGCTACCTCCACTCCAGAGGCATTGTGCATTGCGACGTCAAG…
SmMPKKK28	ATGAGAGCGGTGTTCCATTCTGTGGAAGCCGCTCTTGAATTTAAAGCTATGGAAGGCGAGTTGAAACAAGCACAAGAGCTGAGTTATTTGGAAGACATGAGAGGCAAATGGCAATGCTGCGAGTGGCTCAAGGGCGACGTGATCGGATCGGGATCCTTCGGCACCGTGAACCTCGCCATCGACACCACCACCGGCTCCCTCTTCGTCGTCAAATCCGCCACCACCGAGGCCGGCATCGCCTCCCTCAAGAACGAGGCCGACATCCTCCACAACCTCGACTCCCCCTACATCGTCAAGTGCATGGGCAAAGACGGCGGCGACGCCGGCAAGTGCAGCCTCTTCTTCGAGTACATGGGCGGCGGCAGCATCTCCGACATGATGCAGAAATTCGGCGGCGCC…
SmMPKKK5	ATGGAGTGGACTAGAGGCCACATCATAGGCCACGGCGCCTCCGCCGCCGTCTCGATCGCGGTCTCCCGCATCTCCGGCGACGTCTTCGCCGTAAAATCGGCCGAGTTATCTAAGTCCGAGTCACTACAAAAGGAGCAGAAGATACTCTCCACTCTGAATTCTCCGCATATAATCGGCTATAGAGGGTTCGACATAACCGTAGAGAACGCCACGAGCGTGTTCAATCTGATGATCGAACACGCTCCCGACGGAGCGCTGACGGACGCGCTCCGTCGCGGCAGGGGCCGCCTCGGGGAGGCGGCCATCCGCCGCTACGCCCGAGGGATCGTGATCGGATTGGAGCACTTGCACTCGAGAGGGATAGTGCATTGCGACATCAAGGGGAGCAACGTGTTGGTG…
SmMPKKK6	ATGACGTGGACGAGGGGTCCCACCATCGGCCGGGGCTCCACCGCAACGGTTTCCATCGCCGCCACCCCCGCCGGCGAAATCTTCGCCGTCAAGTCTACTGATCTCGCTTCCTCCGCCTTGCTGAAGAAGGAGGAATCATTCATCTCTCAACTCTCCTCTCCTTACGTCATTCGCTGCTTAGGCTCAGATGTCACCTCCGACGATGATAAATCCGTCTACAATCTGTTTCTAGAATATTCCAGCGGCGGTTCGCTTTCCGATCTGATCGGAAAGCGGGGAGGCGCGTTGGACGAGAAAACGATTCGATTTTATTCGAAGCAGCTGCTCACGGGATTGGAATATCTCCACCGCAGTGGATTGGTGCACTGCGACATCAAAGGCCAGAACATTCTCGTCGGC…
SmMPKKK7	ATGTTGAACTCCAAGCAGAAAAGGCAGCAGCACCACCTCCTGCATCGGCCGCGGCTTGATCGCCGCAACGCCATCAAGAACATCGACTACTACGCCGGCGACGACGGCGGCGGGAGCGGCTTCACTTCTCCGTCTTCCTCCTCCAACTCCTTCTCCGATGATCACTCCGTGCACAAGACGCGCTCGCTCGATCTGCTGCCGCTCTCGGATCGCACCAGCTTTCGGATGGAAGGAATCGAGGGGGAGGCCGATCAGATTTTCCGCTACCTCGGTCTCAACGCTGATGATTTGTCGATTCCGGTGGCCGCGTGGGAGGCGAGGAAGAGTTTGTCCCCTAAGAGCGAGGTTAGGTCTGCGAGGACCGGCGATCGAGGTCATTCGACCGACGGTTTTGGTGGT…
SmMPKKK8	ATGTCCGGAGAGGGAGAGGAAGAAGCCGTCAATTCATACGGAGATGGAATTGCATGGATTAGGGCGTCAATGATCGGAAGAGGGAGTTTTGGGCGTGTTTATCTCGCAACTCTCAGAAACCCCACATCCAAAAGCAGCTCTCTGCCGCCGCTGATGGCTGTAAAATCTGCCGAGGTTTCCTCCTCGGGCTCGCTTCAGAAGGAGAAGGAGGTTTACTGCAATTTGGAAAGGAGCCCTTACATAATCCAGTGTTACGGCGACGAGATTACAATCGGCCGCAGCGGCACCATGGCGTTCAATTTGATGCTGGAGTACGCCTCCGGCGGAACATTAGCCGATAGGATTGGGGAATCCGGAGGGAATGGATTGGCTGAATTGGAGGTGAAGCTTCACACGCGG…
SmMPKKK9	ATGCATTGGACAAGAGGCGAAACCCTGGGAGCCGGTGGTTTTGGGTTTGTGTCGATCGCTAAAACCCACCAAGAAGGCGGCGGCGATCCCAATATCCCGGCGGTGGTGGCCGTGAAATCGGCCATAGTTTCGCAGTCGAAGTCTCTTCAGAAGGAGAAGGAGCTGCTGAAGAAGTTGGAGGGATGCCCCTGCATCCTCCGCTGCTTCGGCGACAAATTCACCACCGAGAATCGCCAAAACCTATACAACATCATTCTCGAGTACGCTCCCGGCGGCTGCCTCGCCGACCTCATCGGAAAAGGTCTACCGGAGCACGTCGTCAGCCACCACACTAAATCCATCATCACCGCCCTAATTCACATTCACAAACACGGCTACGTTCACTGCGATGTGAAGCCG…
SmMPKKK10	ATGAAGATGCATTGGACAAGAGGCGAAACCCTGGGAGCCGGTGGTTTTGGGTTTGTGTCGATCGCTAAAACCCACCAAGAAGGCGGCGGCGATCCCAATATTCCGGCGGTGGTGGCCGTGAAATCGGCCATAGTTTCGCAGTCGAAATCTCTTCGGAAGGAGATGGAGCTGCTGAACAAGTTGGAGGGATGCCCCTGCATCCTCCGCTGCTTCACCGACCAATTCACCACCGAGAATTGCCAGAATCTATACAACATCATTCTCGAGTACGCTCCCGGCGGCTGCCTCGCCGACCTCATCGGAAAAGGTCTACCGGAGCCCGTCGTCAGCCGCCACACCAAATCCCTCGTCACCGCCCTAATTCACATTCACAAACACGGCTACGTTCACTGCGATGTG…
SmMPKKK11	ATGGATTGGTTTCGCGGCGAGAAATTGGGGCACGGGAGTTTCGCGCAGGTGAATTTAGCGATTCCGAGAAGCCAGAGCTCGTTTCCTCAGCCGTTAATGGCGGTGAAGTCGTGCGGCGTTTATCTCTCCTCGTCGCTCGTCAACGAGAAATTCATACTGGAGGAGCTCAAGGATTGCCCGGAGATCATCCGTTGCTATGGAGACAGCTATTCGTGCGAGAACGGCGAGAAATTGTACAATGTGCTGCTGGAGTACGCCTCCGGCGGCTCTCTCGCCGATAAGCTCAAATTCTCCGGCGATCGGACGCTGCCGGAGCCTCAAGTCCGGCGATACACCAAGGCTCTGCTGAGAGGGCTGCACTACATCCACAAGTTCGGGTACGTCCACTGCGATGTGAAG…
SmMPKKK12	ATGGTTGTCAAGGGAGAAGAAATTGGGAATGAATATGGAGATGGGGTGGCGTGGATTAGGGGTCCAGTGATCGGAAAAGGGAGTTTTGGGTGTGTTTATTTGGCTAGTTTGAGGAATCCGAGATCGAAATACAGCTGTTTCCCTTCTGTGATGGCTGTGAAATCGGCGGAGGTTTCGGCATCTGGTTCGATTCAGAAGGAGAGGGAGGTTCTGAGCAATGTCAAAGGCTGCAACGACATAATCAGGTGCTTCGGCGAGGAGACGACGGTGGGGGAAGGCGGCGCCATGGTGTTCAATCTGTTGTTGGAGTACGGCTCCGGCGGGACATTAGCTCAGAGGATCAGGAATTCGGGGGGGAAGGGTCTCCCCGAATTCGAAACCAAGGTGTTTGTGAAATGT…
SmMPKKK13	ATGGAATGGATACGCGGCGGGGAATTGGGTCACGGGAGTTTTGCGAGGGTGAATCTCGCGGCGCCGAGAAGCCGCAGTTCTGGGCTACCTCCATTGATGGCGGTGAAGTCTTGTGGGTTTTCTCACTCTTGCTCTCTTATGAGAGAGAAACTCATCCTCGACGAACTCAAGGGCTGCCCGGAGATCATCGAGTGCTTCGGAGAAAGCGTCTCGTATGAGAATGGCGAGAAGCTGCAAAATCTGTTGCTCGAGTACGCTCCCGGCGGCTCTCTGGCGGATAAGCTGAAGCATTCCAGCGATCACCGCCTGCCGGAATCAGAAGTCCGGCGATACACAAAGGCTTTGCTTAAGGGACTGGACTACATTCACAAGTTGGGGTATGTTCACTGCGATATCAAG…
SmMPKKK14	ATGCCGGCTTGGTGGAGTAAGAAGTCTGGGCGGAGCAAAGATTCGGAAAATTCGGCCAAGAGCGCGTCCCTGAAGAATGAGAAGAAGAGAGGGAAAGAGATTGACCACAAAGTCAAAAGCTTGGACGAAGGTCTACTGCAGCAGCAGTCGAGAAATTCGCCGAGAGTTAGCAGAGAATTTTTCCCCGGGGTAAGAGAATTGAGCGGCGGAGATTCATCGGGCTTCTCCGGGTTCGATTCGGCGTCCTCGTTGGATAAAGGGCAGCCGCAGCCGCTGCCTAGGCCGTTGGGGGCGTCGAATGATCCGGTTCATGGAGTCGGGTCCGGATCTGGATCGGGTTCGGTTTCGAGCGTCAGCTCGTCTGGGTCGTCCGATGATCACGCTCACGTTGCGGCTGAT…
SmMPKKK15	ATGCATTGGTGGCAGCTGCGCTTTTCGTCTACGACCAAGTCGCAAGCCGCCGGCGAGATTCTCATCACCGGCGCAGAGTCGGCGACAGCTGGATCCTTCTCATCGCGGCGGAAATTGCGGCAAAACGAGTGGCCGTCGCGGTCAAGGTCATCGTCGGCATTAGCTCAGCCGCTGCCCCTGCCGGAACTAGTCCCCTCCCGCTGCCACAAAGTGCCGCTGCCCTCGCCGTCGCCGGGCAAGTGCAGTGAGGAGAGAGAGAGGCGGACGGCTGAGGCGCATGGACTCGATCACCACCTCAAAAGATTAGTATGTGATAATACACGGACAAGTGCAGAAGAGGCTGAAGTTGGGTTATCTAGAAAGTCAGCAGTGAAGCAATATGAATATGCGGAAGAGAGT…
SmMPKKK16	ATGCCTAATTGGTGGCAGGGTGCCTTCACCTCCATCTCCAAATCGCAATCCCGCGATGACAGTGTCATCCCCTCCACCAACGGGAAACCCGGCTTCTTCTCCTCCCGCCGTCACCGCATCCTCACGCGCGCCAAGAAACTGCTGCAGCCCCTCGACGCCATTGATGTTGGCTCCCCCGAAAAGTTCCGGAACCAGTCCGTACGTCCCGCAGCGCCAGCAGCGGCGTCGCCTCTGCCGCTGCCGCTGCCGGAACTGCATGTCCTGCTGCAGCGCGACCCCAAATTACACACCTCCACCGCCTCGACCTCCGGCAGCGTGCCCCTTCCATCGCCGGATGTCATTAAAGTACATAGACTATGTGACGATAAGGAGAGGGAGACGGCGGAAGCAACCAACGGC…
SmMPKKK17	ATGCAGGATTTCATCGGCTCTGTTCGCCGATCTCTGGTTTTCAAACCTCCCGGCGAAGAATCGGCCGGGTTTGGGGGAATTGTCGAGAAATTGGGGTCGAGCATCCGGAAATCTCGAATCGGTATTTTCGCTAAGCCTCCGGTTCACGCACTGCCGCCAATTGCGACGCCGCCGCGGAGAAACGCGAGAGCGGAGCCGTCGGTGGAGGAGGAGCAACTGCCGCCGATGGAAGGATCGACTGAGGATGAGCCGCCGATAACTCGGGGCAGAGATGACAGAATGCTGACGCCAAAATCTATGAAAGAGGAAGAATCGAAGAAGAGGAAGGAGGTCAGTGTGCCGCCACTGATCCGGTGGAGGAAGGGGGAATTGATAGGGTGCGGTGCGTTTGGGAGGGTT…
SmMPKKK18	ATGTCTGCAATCTACGACAATTGGGAGAAACTGGTGGCTGCTGTACTGAAGAAGGAGCAGCTTTGGCAGTTATTCAATTCTGATTCAGTCAGCATCAGCTCCGATTCATCCGGCTTCAGTTTCTGCAATTTGGCCTCTTCCCTTGATGATGTGCCCTTTTCCTTTGCCGCCAAATCACTTCCGAGCATTAATGTTGAGGAACCTATCAACACTGTAACCTCGAAACCAGCTCGGAAACGGGATTTAAAGATTCAAGTGCCGGAAATTCGATTTCAAGATGTTGGTTGTAGCTCAGAATGTCGCCGGGAAGTTAGTCCGAGGACGGCGAGTCCTAGCGTTAGCCCAAGAGGTAGGGGGATGTATTCCATGTCAGAGACGAAGCAACAAAGTTACCCATTG…
SmMPKKK19	ATGCCTTCATGGTGGGGAAAGTCATCGTCAAAAGAGGCAAAAAAGAAAACAACCAAGGAAAGTTTTATCGACACATTTCATAAGAAGTTCAAAAGTCCTGAAAGTAAATCTTCTGGTAGATCAGCAGGGTCTAGAAGACGTTCAAGTGACACTGTTTCAGAAAGAGGGTCTCAGTCACGTGCTCCGTCAAGGTCTCCATCACCTTCCAAGAATGTAGCACGATGTCAAAGTTTTGTGGAAAGGCCTCAATCACAGCCACTTCCTGTGCCAGGCATCCGCTTAGCCAATGTCAGCCGCACTGATTCTGGAATAAGTGAAACAGCAAAACCAAAACCAGAAAGGGTTTCCAAACCATCATTATTTCTACCTCTGCCTAGACCTGCATGCATCCGCCAGAGA…
SmMPKKK20	ATGGGAGGCAACAGAGCCATCGGCTGCCTCTTCATCCACTCCATCATATTCAGCAGGAACTTCTCCCAGGATTCTACACGCAGTCCTGAATCCTCTTGTACTGAAAGTGGTGAGATGTGTGCGATGAAAGAGGTTACATTATTCTCTGATGATGCTAAGTCAAGGGAATCTGCTCAGCAACTTGGTCGGGAAATTGCACTCTTAAGTCGCCTCCATCATCCAAACATTGTGCAATATTATGGATCTGAGACAGTAGACGAAAAACTCTATATATACCTTGAGTTTGTGTCCGGTGGTTCTATTTACAAATTATCCAAGAGTATGGGCAGTTGGGAGCAATTGAGTTGTCTTCACCCTCCAAAGAGCATCTGTATCAACCCACATTTGTGTGTTTCTTTC…
SmMPKKK21	ATGCCTTCATGGTGGCCAAAATCTTCCAAAGATGTGAAGAAGAAATCAAATGTAGAAAGTTTCATTGGTTCATGGCACAGGAAATGCATTAGACCTGGAGCTCCTCGTAGACATCGTAGTGATACTACCTCACAGAAGATATCTAGGGCAGATTCATTGTCCCCATCACCATCCAAACAAGTATCACGTTGTCAGAGTTTTGGTGAGAGGCCCCAGGCTCAACCACTTCCCCTTCCAGGTAGCCATTTTACTAATAGTTATCATGCTGATTCTGGGGACAGAGCATCAAAAGGACCATCAGTTGATAGAGGTTCCAAAACCGCGGTCTTCCATCCCCTTCCAAAACCTGGGCATGGAAAAATTGGGAAACGTGCTGAAGTTGGTGAAAGGGACCTGGCA…
SmMPKKK22	ATGGAGTGGACAAGGGGTCCCGTGATAGGGCGGGGCTCCTCCGCCGCGGTTTCCCTCGCCACCACCGCCAGCGGGCAGCTCTTCGCCGTGAAGTCCGCGGATATCAACTCGTCTAGCTCGTTACGCAACGAGCAGCATCTCATCTCCCAACTCTCGTCTCCATTCATAGTCAAGTGCTTGGGCTCCGACATCACGCGGGAGAGAGATGAATCCGTGTATAACATTTTCTTGGAGTACGTGGCCGGCGGCACTCTCTCCGATCTCATCAGAAGCAATGGAGGGTCGCTGGATGAAGGCAGCATCAGCTTCTACGCGCATCAGATGGCCAAGGGCCTCAGCTATCTCCACCAACTGGGATTCGTGCACTGCGACATTAAAGGTCAGAATATGTTGATCGCC…
