# Supplementary material for: Comparative transcriptomic analysis and genome-wide identification provide insights into the potential role of fungal-responsive MAPK cascade genes in tanshinone accumulation in Salvia miltiorrohiza
Source: Front Plant Sci. 2025 May 16;16:1583953. doi: 10.3389/fpls.2025.1583953 (PMC12141864; doi:10.3389/fpls.2025.1583953)
Supplement: Supplementary file 1 [file DataSheet1.zip › Datasheet 1/Table S3.XLSX]

## Sheet: Sheet1
Table. S3: protein sequences of MAPK cascade genes
SmMPK1	MATPVEPPNGVRSQGKHYYSMWQTLFEIDTKYVPIKPIGRGAYGIVCSSVNRETNEKVAIKKIHNAFENRVDALRTLRELKLLRHLRHENVIALKDVMLPIQKGSFKDVYLVYELMDTDLHQIVKSSQALTNDHCQYFLFQLLRGLKYLHSANILHRDLKPGNLLINANCDLKICDFGLARTSSSKGQFMTEYVVTRWYRAPELLLCCDNYGTSIDVWSVGCIFAELLGRKPIFPGTECLNQLKLIINILGSQKEDDLDFIDNPKAKKYIRTLPYSLGTPFTRLYPHAHPLAIDLLQKMLVFDPSKRISVTDALQHPYMSPLYDPRCDPPAQVPINLDIDEELEEGMIREMMWKEILHYHPEAAPATTEIAI
SmMPK2	MQPDHRKKSSAELEFFSEYGDASRYKIQEVIGKGSYGVVCSAIDTHTGEKVAIKKIHDIFEHISDAARILREIKLLRLLRHPDIVEIKHIMLPPSRREFKDIYVVFELMESDLHQVIKANDDLTREHHQFFLYQLLRALKYIHTANVYHRDLKPKNILANANCKLKICDFGLARVAFNDTPTTIFWTDYVATRWYRAPELCGSFFSKYTPAIDIWSIGCIFAEVVTGKPLFPGKNVVHQLDMITDLLGTPSMETISHVRNEKARRYLTSMRKKQPIPFAQKFPNADPLALRLLERLLAFDPKDRPTAEQALADPYFKGLAKAEREPSCQPISKMEFEFERRRVTKEDVRELIYREILEYHPQLRKDYINGIERTNFLYPSAIDHFKNQFAHLEGSVGKS…
SmMPK3	MADMGAAGGQYPDFPAVATHGGQFIQYNIFGNTFEVTTKYRPPIMPIGRGAYGIVCSVMNSESNEMVAVKKIANAFDNYMDAKRTLREIKLLRHLDHENVIAITDVIPPPLRREFTDVYIATELMDTDLHQIIRSNQGLSEEHCQYFLYQLLRGLKYIHSAGVIHRDLKPSNLLLNANCDLKICDFGLARTSSENDFMTEYVVTRWYRAPELLLNSSEYTAAIDVWSVGCIFMELMNRKPLFAGKDHVHQMHLLIELLGTPTDSDLNFTRNEDARRYIRQLPRHSRQNLAQVFPHVNPLAIDLIDKMLTINPAKRITVEAALEHPYLAKLHDVADEPVCLTPFAFDLEHQMLTEEQMKDMIYKEALELNPTYV
SmMPK4	MSAMSKESSSGDHGGNNFHGVPTHGGRYMQYNLYGNLFEVSRKYVPLRPVGRGAYGIVCAAVNSETREEVAIKKIGNAFDNRIDAKRTLREIKLLLHMDHDNVIAIKDIIRPPQKENFNDVYIVYELMDTDLHQIIRSNQPLADDHCRYFLYQILRGLKYVHSANVLHRDLKPSNLLLNANCDLKIGDFGLARTTSETDFMTEYVVTRWYRAPELLLNCSEYTAAIDIWSVGCILGEIMTRQPLFPGKDYVHQLRLITELIGSPDDASLGFLRSNNARRYVRQLPQYPKQQFSARFSNTAPGALDLLEKMLVFDPSRRITVNEALCHPYLAPLHNINEEPVCPRPFAFDFEQPSVTEEHIKELIWRESVRFNPDPTY
SmMPK5	MAPESKPNISGVLTHGGKYVRYNLYGNLFEVSSKYIPPLRPLGRGAYGLVCSAVNKEANEEVAIKKIGNAFDNRIDAKRTLREIKLLRHLDHENLIAIKDIIRPPKREAFNDVYIVYELMDTDLHQIIRSDQALTDDHCQYFLYQLLRGLRYVHSAHVLHRDLKPSNLFLNANCDLKIGDFGLARTTSETDFMTEYVVTRWYRAPELLLNCSDYTAAIDVWSVGCILAEIMTREPLFPGKDYVHQLRLITELLGTPDEASLKFLRSDNARRYVKQLPQFPKQNLAARFPSMSPLALDLLAKMLVFDPDQRITVDDALCHPYLSTLHDINDEPISSTPFNFDFEQPSLTEENVKDLIWRESLIFNPDPVS
SmMPK6	MEGGAPAAADTVMSEAEPQQQPQPPMDHIPSTFSHGGRFIQYNIFGNIFEVTAKYKPPIMPIGKGAYGIVCSALNAETNEHVALKKIANAFDNKIDAKRTLREIKLLRHMDHENVVAIRDIIPPPQREVFNDVYIAYELMDTDLHQIIRSNQALSEEHCQYFLYQILRGLKYIHSANVLHRDLKPSNLLLNANCDLKICDFGLARVTSESDFMTEYVVTRWYRAPELLLNSSDYTTAIDVWSVGCIFMELMDRKPLFPGRDHVHQLRLLMELIGTPSEAELGLLNENAKRYIRQLPPYRRQSFTDKFPHVHPLAIDLVEKMLTFDPRQRITVEGALEHPYLNSLHDISDEPVCVTPFNFDFEQHALTEEQMKELIYREALAYNPEYHQPM
SmMPK7	MPQQDQGKKILKEAEFFTDYGDANRYKILEIIGKGSYGVVCAAIDTHTGGKVAIKKITDIFEHMSDAIRILREIKLLRLLRHPDIVEIKRIILPPSRRDFRDIYVVFELMESDLHQVIKANDDLTHEHHRFFLYQMLRALKYMHTANVFHRDLKPKNILANANCKLKICDFGLARVAFGDTPTTNFWTDYVATRWYRAPELCGSFFSKYTPAIDIWSIGCIFAEVLTGKPLFPGKSVVQQLDLITDLLGTPSSETISGVRNEKARKYLLDLRKKRPVPFIEKFPNADPLALKLLERMLAFDPKDRPSAEEALSDPYFKGLSKIEREPSCQPISKLEFEFERRRVTKEDIRELIFREVLEYHPQLLRDYMSGNGGTSFIYPSAIGHFKKQFAYLEENIGK…
SmMPK8	MQRQDQRKKIPKDTDFFTEYGEANRYKILEIIGKGSYGVVCAAIDTHTGEKVAIKKIKDIFEHTSDAIRILREIKLLRLLRHPDIVEIKRIMIPPSRRDFKDIYVVFELMESDLHQVIKANDDLTHEHHRFFLYQMLRALKYMHTANVYHRDLKPKNILANANCKLKICDFGLARVAFSDTPTAVFWTDYVATRWYRAPELCGSFSAKYTPAIDIWSIGCIFAEVLAGKPLFPGKSVVHQLDLITDLLGTPSIDTISGVRNEKARKYLMDMRRKRSVPFAEKFPNAADPSALKLLQRLLAFDPKDRPSAEEALADPYFKGLSKIEREPSCQPISKMEFEFERRRLTKEDIRELIFREILEYHPQLLKDYKARNGGTSFLYPSAVGQFKKQFDYLEENSG…
SmMPK9	MGGGTFVDGVRRWFQRRPNTTSNISNNELQPHAVLTEQPQRALSIVDDFDISGLKLIKVPKRLDFPFSNPAMDSHKKSNLETEFFTEYGEASRYQVQEVIGKGSYGVVGSAIDTHTGERVAIKKINDVFEHVSDATRILREIKLLRLLRHPDIVEIKHIMLPPSRREFRDIYVVFELMESDLHQVIKANDDLTPEHYQFFLYQLLRGLKYTHSANVFHRDLKPKNILANADCKLKICDFGLARVSFNDAPSAIFWTDYVATRWYRAPELCGSFFSKYTPAIDIWSIGCIFAEMLTGRPLFPGKNVVHQLDLMTDLLGTPPPESIARIRNEKARRYLSSMRKKQPVPFSQKFPNSDPLALRLLERLLAFDPKDRPTAEEALSDPYFHGLSNGDREPSTVP…
SmMPK10	MVDGDQPADDEMSEAEPQQHPAPPTPTDQIPATLSHGGRFIQYNIFGNVFEVTSRYKPPIMPIGKGAYGIVCSAVNSETSEHVAIKKIANAFDNKIDAKRTLREIKLLRHMDHENIISIRDVIPPPQREAFNDVYIAYELMDTDLHQIIRSNQPLSEEHCQYFLYQILRGLKYIHSANVLHRDLKPSNLLLNANCDLKICDFGLARVTSETDFMTEYVVTRWYRPPELLLNSSDYTAAIDIWSVGCIFMELMDRKPLFPGRDHVHQLRLLIELIGTPSEAELGLLNENAKRYIRQLPPYRRQSFTEKFPQVHPLAVDLVEKMLTFDPRQRITVEGALAHPYLNSLHDISDEPTCSTPFSFDFEQHALTEDQMRELIYQEALAFNPDYRRT
SmMPK11	MSVESSSGSGDHGGHNIKGVATHGGRYVQYNVYGNLFEVSRKYVPLRPVGRGAYGIVCAAVNSETREEVAIKKIGNAFDNRIDAKRTLREIKLLRHMNHDNVVAIKDIIRPPQKENFNDVYIVYELMDTDLHQIIQSNQTLTDDHCRYFLYQILRGLKYVHSANVLHRDLKPSNLLLNANCDLKIGDFGLARTTSETDFMTEYVVTRWYRAPELLLNCSEYTAAIDIWSVGCILGEIMTRKPLFPGKDYVHQLRLITELIGSPDDASLGFLRSDNARRYVRQLPQYVKQQFSSRFPNTSAGALDLLEKMLVFDPSKRITGTGAIVRLRVRLNFIFLIMKIYAVDEALCHQYLAPLHDINEEPVCPRPFVFDFELPSFTEENIKELIWRESVKFNPDPGH
SmMPK12	MEHVTYNLKGCLFEVPRRYGHPLRPIGRGASGLVCAAVDTETNEEVAIKKIGNAFENRIDAKRTLREIKILRHMDHPNIISIRDIIRPPSKEAFNDVYIVYELMDTDLHKIIASDQPLTDYHCQYLMYQVLRGLKYVHSANVLHRDLKPSNLFLNADCDLKIGDFGLARSTSDANFMTEYVVTRWYRAPELLLNCSKYTAAVDVWSVGCILAEILTREPLFPGGNYLHQLLLITKLLGTPDDSSLKFLLSENARRYVKQLPHFPKQHFPAVFPNMSPLALDLLEKMLVFDPDQRITVDEALSHPYLSVLHEINAQPVCSMPFTCDFEQPSITEENVKELIWRESLFFNPYPLH
SmMPK13	MEKENEIESNASAVQVKGVPIHGGRFIQYNVLGNLFEVPSKYAPPITPVGRGAYGLVCSATNAETMEEVAIKRIANAFDNRIDAKRTLREIKLLTHMDHENVIKIKDIIRPPDKADFNDVYIAYELMDTDLHQIICSTQELTEDHCQYFLYQLLRGLKYVHSAGVLHRDLKPSNLLLNSNCDLKICDFGLARTSSETDFMTEYVVTRWYRAPELLLNCSEYTAAIDMWSVGCILMEIIKREPLFPGKDYIQQLGLITELLGSPEDSDLGFLRSDNAQRYIKQLPHVPKQPFPQKFRGVSPVAIDLAGRMLVFDPAKRITVEEALNHPFLSSLHEINEEPTCPSPFVFDFEQSSLCEEDIKELIWMESLNFNPE
SmMPK14	MATPVEPPNGFRPIGKHYYTMWHTLFEIDTKYIPIKGIGRGAYGVVCSSINRDTNERVAIKKINNVFGNRVDALRTLRELMLLRCIKHENVIALKDVMMPSNWRGFKDVYLVYELMDTDLHQIIKSSQPLSNDHCKFFIFQLLRGLKYLHSANILHRDLKPGNLLVNADCQLKICDFGLARTSRDNGQFMTEYVVTRWYRAPELLLSCDNYGTSIDIWSVGCILAEILGRKPIFPGTDSLSQLRLIISVLGSQPEADLKFIDNAKARKYVQSLNFPGRVHFSSLYPHADPLVIDLLERMLVFDPTKRITVAEALCHPYIASLYDPSCNPPAQYKINVDIDENIGEPVIREMMLREMLYYHPEAAYASAVY
SmMPK15	MIQNMPFKDFFTEYGEANLYEIQEVVGKGSYGVVAAAVDTHTGEKVAIKKINDIFEHVCEATRILREIKLLRLLRHPDIVEIKHIMLPPCRREFKDIYVVFELMETDLHHVIKTNDDLTPGHHQFFLYQLLRALKYIHSANVFHRDLKPKNILANADCKLKICDFGLARASFGDAPSAVFWTDYVATRWYRAPELCGSFFSKYTPAIDIWSIGCIFAEMVTGKPLFPGKNVVHQLELITDLLGTPSHEAISRIRNEKARRYLSSMRRKAPIPLSQRFPDVDPLALRLLERLIAFDPKDRPSAEEALSDPYFYGLANVEDEPSTQHISKFEFEFERRKLTKEDVRELIYREILEYHPQMLQEYLRGVDQVHFMYPSGVDQFKQQFFRLEGQAGKLGRPPM…
SmMPK16	MQPDQRKKTDVDFFTEYGEGSRYKIEEVIGKGSYGVVCSAFDTHLGEKVAIKKINDIFEHVSDATRILREIKLLRLLRHPDIVEIKHILLPPSRREFKDIYVVFELMESDLHQVIKANDDLTPEHYQFFLYQLLRGLKYIHTANVFHRDLKPKNILANADCKLKICDFGLARVAFNDTPTAIFWTDYVATRWYRAPELCGSFFSKYTPAIDIWSIGCIFAELLTGKPLFPGKNVVHQLDLMTDLLGTPPPETIARIRNEKARRYLSSMRKKKPIPLSYKFPNADPLALRLLERMLAFDPKDRPSAEEALADPYFRNLARVEREPSAQPVTKMEFEFERRRITKEDVRELIYREILEYHPKMLKEFLEGAEPTGFMYPSAVDKFKKQFAYLEEHYGNGTA…
SmMPK17	MQPDQRKKSIDVDFFTQYGEGSRYRIEEVIGKGSYGVVCSAYDTRSGEKVAIKKINDIFEHVSDATRILREVKLLRLLRHPDIVEIKHILLPPSRREFKDIYVVFELMESDLHQVIKANDDLTPEHYQFFLYQLLRGMKYIHTANVFHRDLKPKNILANADCKLKICDFGLARVAFNDTPTAIFWTDYVATRWYRAPELCGSFFSKYTPAIDIWSIGCIFAELLTGKPLFPGKNVVHQLDLMTDLLGTPPPETIARIRNEKARRYLSSMRRKKAIPLSHKFPNADPFALRLLQRMLAFDPKDRPSAEEALADPYFRNLSRVEREPSAQPVTKMEFEFERRRITKDDVRELIYREILEYHPKMLKEHLDGAEPTSFMYPSAVDKFKKQFAFLEEHWRNGG…
SmMPKK1	MEHLPKQEKQETKMNKGPLAPSLKLSLPPPDQSSLSKFLTKSGTFEDGDLLVNKDGVQLVSQNEVQTSTLIQPSDDQLSLADFDVVRVIGKGNGGIVHLVQHKWTPQFFALKVIQTNVEESTRIHIERELKINQSATQSPYIVVCYQSFYDNGSIYIILEYMDGGSLADFLKKVNMIPEPYLAAICKQVLKGLWYLHNKKHIIHRDLKPSNLLINHRGEVKITDFGVSKILDSTSSVADTFTGTYVYMSPERISGGKYGYKSDIWSLGLVLLECATGQFPFSPPQAGGWPNFYDLMNTIVDQPAPSASSDVFSTEFCSFISACVQKDPKDRLSANELMAHPFITMYEELGVDLGLYLSSAGASTCTI
SmMPKK2	MKKGSLAPNLKLSVPPPDDISKFLTGSGTFKDGDLLVNRDGVRIVSNSEVEVPALIQPSDNQLSLADFDAVQVIGKGNGGVVRLVQHKWTAQFFALKVIQMNIEESARKHIAQELKINQSSQCPYVVICYQSFYDNGAISIILEYMDGGSLADFLKKVNKIPEPYLAAICKQVLKGLWYLHHEKHIIHRDLKPSNLLINHRGDCKITDFGVSAILASTSGLANTFVGTYNYMSPERIIGGTYGYKSDIWSLGLVLLECATGEFPYSAPQAEGWINVYELMETIVDQPVPRAPSDLFSPEFCSFISACVQKDPKDRLSANELMAHPFITKYDDLGVDLADYFTSAGPSLATL
SmMPKK3	MAGLEELKKKLVPLFDAEKGFPSGSTIDPSDSYMLSDGGTVNLLSKSYNIYNINELGLQKCSSSSSPSAFSVDDGEKTYRCASHEMRVFGSIGSGASSVVQRAIHIPNHRIIALKKINIFEKEKRQQLLTEIRTLCEAPCYEGLVQFYGAFYTPDSGQISIALEYMDGGSLADILRIRKTIPEPVLSIMVQKLLIGLSYLHGVRHLVHRDIKPANLLVNLKGEPKITDFGISAGLEDSMAMCATFVGTVTYMSPERIRNESYSYPADIWSLGLALFECATGEFPYSANEGPVNLMLQILDDPSPSLSDKGFSPEFCSFIDACLEKDPVARPTAEKLLSHPFVTKYEEAGVNLEAFVQGIFDPTQRMKDLADMLAIHYYLLFDGSDDLWKHMKTLYEGHS…
SmMPKK4	MRPLQPPPAAGSAVNRASRQRRRPDLTLPMPQRDTSLAVPLPLPPSSAPSSVSSYLQLEYSELERVSRIGSGAGGTVYKVLHRPTGKIYALKVIYGNHEDAVRNQMRREIQILRDVDNPNVVRCHNLIDHNGEIQVLLEYMDKGSLEGTHIPNEPSLSDLARQILCGLYYLHRRKIVHRDIKPSNLLINSRGVVKIADFGVSRILAQTMDNCNSSVGTIAYMSPERINTDLNHGRYDGYAGDIWSLGVSILEFYLGKFPFAVGRQGDWASLMCAICMSQPPEAPATASREFRDFIACCLQRDPAKRWTAAQLLRHPFIAQYASPPPGSNGSGNNQVHHQSHLLPPPRPHSSIP
SmMPKK5	MKPLQTPPSSDAAGKSARRRRSDLTLPLPHRDPSLAVPLPPPLPPPPAAPSSAPQLQYSDLDRLSRIGSGAGGTVYKVLHRPSGGVYALKVIYGNHEDAVRNQMCREIQILRDVDHPNVVKCHNLFDHSGEIQVLLEFMDKGSLEGTHIPHEKALSDLAQQVLSGLAYLHRRKIVHRDIKPSNLLINSRRLVKIADFGVSRVLAQTMDPCNSSVGTIAYMSPERINTDLNHGQYDGYAGDIWSLGVSILEFYLGKFPFAVGRQGDWASLMCAICLAQPPEAPPSASREFRDFVSCCLQRDPAKRLSAAQLLKHPFIVQHASSPGGGVAHHQAAAHQLLPPPPRQHYSSA
SmMPKK6	MKLKKPLKELKLSVPAQNSPISSFLTASGTFHDGDLLLNQKGLRLISDVNEPRPSEIKELDLQFSLEDLETIKVIGKGSGGVVQLVRHKWVGTFFALKVIQMTIQEEIRKQIVQELKINQASQCPNVVVCYHSFYHNGAISIVFEYMDRGSLVDVIRQVKTILEPYLAVLCKQVLQGLVYLHHEKHVIHRDIKPSNLLVNHKGEVKITDFGVSAMLASSMGQRDTFVGTYNYMAPERISGSTYDYKSDIWSLGMVILECAIGRFPYAKSEDHQSGPSFYELLQAIVGTPPPSAPPDQFSPEFCSFISACIQKDPRDRSSALELLSHPFIKKFEDKDIDLGILVGSLDPPVNFPR
SmMPKK7	MAVVRDRRQLNLRLPLPEPSERCSRFPPPLPPSAAAAAAAAPSATAISAADLEKLQVLGHGNGGTVYKVRHKQTSATYALKVVHGDSDPAVRRQVLREVSILRRTDSPHVIKCHGVFDLPGGDIAFCMQYMDMGTLETLLKNDVVFTETLLARICRQILSGLEYLHSHKIIHRDLKPSNILVNQKMEIKISDFGVSKILQRTLDPCNSYVGTCAYMSPERFDPDTYRSNNYDVYAGDIWSLGLTLLELYVGHFPYLAPGQRPDWATLMCAICFGEPPSLPEGSSENFRSFVECCLQKDSSKRWTATQLLAHPFVSGVDLQSA
SmMPKKK1	MKMHRFPKLFSHRSEPRKSGADSSSSRRPAKPKRLERSNALRNVNYEFSLSSSASFSSHSPEESQRASSLDLYSGKTTSFRVDGTEGEFQVICEAFGFSGIDDFAISPEEYEAMKVGSSTPGMVSKTLEPLYQETEVDCDDVVKFSYGNGYIGAIDVIDRKIEGLSVGNLDNSYGLASKKLGETCDFGYSNRARGVSELSTRLEDGVSFNDKLSVRSKASRMTGIKGARPTIVVPDWDTSTRFLQERDPRIPKFQSRFFSNKEEIEVVGRDGTELEKDVKVGAMITEENRALSESCSFSSNEDDSSSSMTEPMSSISSSERYGRVIHDWQKGELLGRGTFGSVYEGIADGGFFFAVKEVSLLDQGEDGKQCVVQLEQEIALLSQFEHENIVRYYGTEKK…
SmMPKKK2	MHRLPKIFAHSSDRRKSDSDSVSGESSSSSRRAAKSKPRLERRNARKNINYDYSLSFASAPSSSSYYTASEESLRTRSLDLYGGRQSFRVEGIDGEIEIMCKNLGFSGIDDFSISPEEYEVMKVRSSSAPVGFSQAIEKVSDGDVEVSGDGGGDVEVVGLLNRGIGGSGNLVRCSDHSGTVISKNSEEIRDCRNRANVFGSTMVDSVRVSDGISNDNLSGRSNEFRGSGIKGVRPSFLGLLAPPPLMSLPVIDQECSTWDIFRKFGPDNGTLQALDEDGGRVRIGDEDQEDERRRGMAREESHVLSASCSFTASSNDDDSSSTTTDPVSSISPNGRFRRVISTWQKGDLLGCGSFGSVYEGIADDGFFFAIKEVSLLDQGGEGRQRIAQLEQEIALLRK…
SmMPKKK3	MMAKTMRNSWLRGSCIGRGAYGTVSAAVDTATGHVFAVKSVDLGMASPSQVEALESEITILRSLSSPFIVKYLGDDTTTEGSPARNLHMEYLPAGTAADLADPGEDDVASYAWCLVSALSYLHSRGIVHCDVKGRNVLLGPSPGSAKLADLGSAMYASTAGGGVAARGSPLWMAPEAIRGERQGPESDVWSLGCTVIEMLTGKPAWDGSVCRIGYSDELPLFPTGLSAAGADFLEKCLRRDYARRWSCDQLLQHPFIAMGSRKDVADHWSPRCVLDCFSCDFHEEEQENGDDDGLERIGGLVSGAGENWESDGWLVVREQSDGGGGGGICSEYSDLVEGRTTSSSLGASSGYHAFVNSNFDFDPLYKTGEFNCSNIRRQCTQVVEILYGFVYDHLHIII…
SmMPKKK4	MRAVFHSVEAALEFKAMEGELKQAQELSYLEDMRGKWQCCEWLKGDVIGSGSFGTVNLAIDTTTGSLFVVKSATTEAGIASLKNEADILHNLDSPYIVKCMGKDGGDAGKCSLFFEYMGGGSISDMMQKFGGALQEKVIRLYTRQILLGLNYLHRNGIVHSDIKCNNVLVGASGTVKLTDFGCAKRKKNHCKGTIGGTPLWMAPEVLRDQSLDFAADIWSLGCTVIEMATGRPPWPCGEHNNPMAAMLRISQGDDIPDFPADFSAGGLDFLSRCLDRDPSRRWSSEMLLDHPFLRMGDVALSPTSVLDVAAGYDSDSCCSSDDEDDEFARRIPFSTKLKLQSRNASEDHSDASDGWITVRTR
SmMPKKK5	MEWTRGHIIGHGASAAVSIAVSRISGDVFAVKSAELSKSESLQKEQKILSTLNSPHIIGYRGFDITVENATSVFNLMIEHAPDGALTDALRRGRGRLGEAAIRRYARGIVIGLEHLHSRGIVHCDIKGSNVLVAGDGAAKIADFGCAKAAGEAAAIAGTPMFMAPEAARGEEQGFAADVWAVGCTVIEMATGRAPWPEAAETLRRIAFSGEAPEFPAVLSELGKDFLSKCLRVDRRERWTAKELLRHPFLDDFELIGDGTDSPTSVLDHGIWSSVEEESSHDSIEMDFAEFFRFTEICMNSRIEKWDWTASWITIRDGENVDFGSNGRFLEVKNRVFLLS
SmMPKKK6	MTWTRGPTIGRGSTATVSIAATPAGEIFAVKSTDLASSALLKKEESFISQLSSPYVIRCLGSDVTSDDDKSVYNLFLEYSSGGSLSDLIGKRGGALDEKTIRFYSKQLLTGLEYLHRSGLVHCDIKGQNILVGGGGDGVKIGDFGCAKWAATGGVFSGTPAYMAPEASRGEEQSFPADVWSVGCTVIEMATGCHPWPEMKDPAAALYRIAFSDDVPEPPSWFSGEARDFVGKCLVRDPRRRWTAAELLRHPFLDSAEEGCGGIGEGTRRSPTSVTDQDFWDAVEVSECLEIPTEMMSSSPTDSPNSRIRALVGGSGPTRWDFGEDQEWVTVRANEFEECQDLHQDFGDFIEEEEISYSDLVLVEDYSWFDFFIGVSGCAASFTHKQSVKYFVYSEFLDL…
SmMPKKK7	MLNSKQKRQQHHLLHRPRLDRRNAIKNIDYYAGDDGGGSGFTSPSSSSNSFSDDHSVHKTRSLDLLPLSDRTSFRMEGIEGEADQIFRYLGLNADDLSIPVAAWEARKSLSPKSEVRSARTGDRGHSTDGFGGRVRVGDGEVEDTVGVNLDDVQVGVDVDSEYEVRSKLIGSGGQGIRPSKSAPSAAIRRSVDDTVAARVKYGNCEAENGTELVLDYDEVRADETSENRVCLGIRGCRPPTLAPPPVVMRSVVDHTSSTWDIFRGFGPQDNQETESPGDVISHPIHRVEESEEVGRRDINIKQEVSEDAGEKERGIGLESCSDSSNDERGGSSIGLIGENSYTMSPSGSFRFTSWQKGDFLGSGSFGTVYEGFTDDGLFFAVKEVSLLDQGSQGQQSIF…
SmMPKKK8	MSGEGEEEAVNSYGDGIAWIRASMIGRGSFGRVYLATLRNPTSKSSSLPPLMAVKSAEVSSSGSLQKEKEVYCNLERSPYIIQCYGDEITIGRSGTMAFNLMLEYASGGTLADRIGESGGNGLAELEVKLHTRSILRGLRHIHELGYVHCDMKPHNILLVPNAAGGIRAKIGDLGLARRVTKKRKLGVCWEGTRMYLSPEAVTDHVQEAPSDVWAVGCIVLEMLTGKSPLEGKKEITGLKIPNGVSKEARAFLKGCFVRNSKFRLTCEMLLHHPFLEGLDDDDVEVDESVACALDQIESLALVYGSDDDEFSSGSFADERSHGSESDVSDSAE
SmMPKKK9	MHWTRGETLGAGGFGFVSIAKTHQEGGGDPNIPAVVAVKSAIVSQSKSLQKEKELLKKLEGCPCILRCFGDKFTTENRQNLYNIILEYAPGGCLADLIGKGLPEHVVSHHTKSIITALIHIHKHGYVHCDVKPHNVLLVGQDSKLADFGSCKRIGGVEDDDDEQQQGFRGTVLYAAPESISRQEYTAASDVWALGCTVLHMLTGKAPWKFGKDAAATDVLMKIGCSDEIPAIPKVSEEAKDFLRKCFVKDPTARWKAESLLDHPFLKMADRHRRHHHHHHHLSSALHSLLPQCFHVTKIHAY
SmMPKKK10	MKMHWTRGETLGAGGFGFVSIAKTHQEGGGDPNIPAVVAVKSAIVSQSKSLRKEMELLNKLEGCPCILRCFTDQFTTENCQNLYNIILEYAPGGCLADLIGKGLPEPVVSRHTKSLVTALIHIHKHGYVHCDVKPHNVLLVGQDSKLADFGSCKRIGSVEDDDDEQQQGFRGTVLYAAPESISRQEYTAASDVWALGCTVLHMLTGRAPWKFGKDAAATDVLMKIGCSNEIPAIPKVSEEAKDFLRKCFVKDPTARWPTAAAAAATAIYHQRCIHFCRSVFTSRKSMPIN
SmMPKKK11	MDWFRGEKLGHGSFAQVNLAIPRSQSSFPQPLMAVKSCGVYLSSSLVNEKFILEELKDCPEIIRCYGDSYSCENGEKLYNVLLEYASGGSLADKLKFSGDRTLPEPQVRRYTKALLRGLHYIHKFGYVHCDVKLQNILLSSDGSVKIADFGLAKRAGGAAAGGELRGTPMYMSPEMVAGSEQGAPADVWALGCVVAEMASGSPAWSCSDVAALLMRIGVGDEVPEIPGALSAEGRDFLEKCFVKDPRARWTAEMLLNHPFVCGEEEIDGCDALKDTASASPRCPFDFQNWLCSITSLPSLSESWSSESGWSVSTAEERLRGLVNVAENSPNWSVTDDWVTIR
SmMPKKK12	MVVKGEEIGNEYGDGVAWIRGPVIGKGSFGCVYLASLRNPRSKYSCFPSVMAVKSAEVSASGSIQKEREVLSNVKGCNDIIRCFGEETTVGEGGAMVFNLLLEYGSGGTLAQRIRNSGGKGLPEFETKVFVKCLLRGLNHIHSIGYVHCDLKPENILLVPDARGRGLRAKIGDFGLAKRAEQSKKRKMEPYWRGTPMYLPPEAVTENLQEAPSDVWALGCIVLEMLTGKPPWSEDAELTGDDLIRKIGEGRESPRIPNGISKEAKDFLKGCFVRKSMYRLTADMLLLHPFLEDLGDDDAYVPQYGQVEDLDELESILLVCGSESESEDDWDDASFSYWSEDDQDYAEDEEEEEEVTSQEIEMNLKEEEIINGDGARPMKKPRQVSSESSRQRYPVSFTI…
SmMPKKK13	MEWIRGGELGHGSFARVNLAAPRSRSSGLPPLMAVKSCGFSHSCSLMREKLILDELKGCPEIIECFGESVSYENGEKLQNLLLEYAPGGSLADKLKHSSDHRLPESEVRRYTKALLKGLDYIHKLGYVHCDIKLQNILLGADCAQVKVADFGLAKRIKGDDSGRELSGTPLYMSPEMVAGGDQGQPADIWAVGCVVVELLSGSPAWRCSDVAGLLMRIGGGGEVPEIPREVSEEGEDFLGKIFVKDPRERWTAEMLLNHPFICDQDFAAAKITSPRGPLDFPDWVSCSITSLPSLEYSPENCSWFSGELGSGSGEAAERLRDLVCDRSPNWSHSDDWITIR
SmMPKKK14	MPAWWSKKSGRSKDSENSAKSASLKNEKKRGKEIDHKVKSLDEGLLQQQSRNSPRVSREFFPGVRELSGGDSSGFSGFDSASSLDKGQPQPLPRPLGASNDPVHGVGSGSGSGSVSSVSSSGSSDDHAHVAADQAAFRGHGGGRLSPLLRSPGRGSRCNTTPVSPLHARFSGMSLDSPGGKLEEGKSEFHKLPLPPGSPANSSALPTPRSPGTNESSSCNSSKWRKGKLLGRGTFGHVYLGFNSENGQMCAIKEVRLVSDDQSSKESLKQLNQEITLLSQLSHPNIVQYYGSDLSEERLSVYLEYVSGGSIHKLLQEYGPFAEPVIQNYTRQILCGLAYLHGRNTVHRDIKGANILVDPNGEVKLADFGMAKHIANCSSMLSFKGSPYWMAPEVVMNTN…
SmMPKKK15	MHWWQLRFSSTTKSQAAGEILITGAESATAGSFSSRRKLRQNEWPSRSRSSSALAQPLPLPELVPSRCHKVPLPSPSPGKCSEERERRTAEAHGLDHHLKRLVCDNTRTSAEEAEVGLSRKSAVKQYEYAEESILMSAPTSPVSSPPPTDIYNTPPAVFHARSVPEIPHSNGNTQLSYHHRMHSNKIFALRVEDKISSESISHANVHTLPLPPGADMPTPTSSTSHLSGPTTPGVKHSSPVSQLVAKPQLISQWQKGKLIGRGTFGSVYVASNRETGALCAMKEVEVLAEDVKSRESMRQLEQEIKVLSKLKHPNIVQYYGSEVVGNKFYIYLEYVHPGSINKFIHDHCAAITESVIRNFTRHILCGLAYLHSTKTIHRDIKGDNLLVDAHGVVKLADF…
SmMPKKK16	MPNWWQGAFTSISKSQSRDDSVIPSTNGKPGFFSSRRHRILTRAKKLLQPLDAIDVGSPEKFRNQSVRPAAPAAASPLPLPLPELHVLLQRDPKLHTSTASTSGSVPLPSPDVIKVHRLCDDKERETAEATNGEAVDGHDVDKRKLVGEGSRRYSEVQQQCKKSPHNKTTSMESYGNNPCTSTSSAPCSPFSSTELSPARNDMWGAYYPTTTAGLFQVWSAPETSEAHHKHASSLDASPLPSPVHPLPLPPSVSMPAFPTPISPVGFVPDLSSLPPQSMPVSLQAAKNDFLAAPEPIKSKWQKGKLIGRGTFGSVYVASNRETGALCAMKEVEMLPDDSKSAECIRQLEQEIKVLSRLKHPNIVQYYGSEIIGDKFYIYLEYVHPGSINKFIHDHCGAI…
SmMPKKK17	MQDFIGSVRRSLVFKPPGEESAGFGGIVEKLGSSIRKSRIGIFAKPPVHALPPIATPPRRNARAEPSVEEEQLPPMEGSTEDEPPITRGRDDRMLTPKSMKEEESKKRKEVSVPPLIRWRKGELIGCGAFGRVHMGMNLDSGELLAVKEVSIAANSASKKTQEYIGELEKEVNLLKNLSHPNIVRYLGTAREEDSLNILLEFVPGGSISSLLGKFGSFPESVIRRYTNQLLLGLEYLHKNKIMHRDIKGANILVDNKGCIKLADFGASKKVEALATMTGAKSMKGTPYWMAPEVIVQSGHSYSADIWSVGCTVIEMATGKAPWSQQYQEVAALFYVGTTKSHPPIPDHLSPEAKDFLLKCLQKEPDLRATASELLKHPFVIRESQDSHLVLRSSHLESS…
SmMPKKK18	MSAIYDNWEKLVAAVLKKEQLWQLFNSDSVSISSDSSGFSFCNLASSLDDVPFSFAAKSLPSINVEEPINTVTSKPARKRDLKIQVPEIRFQDVGCSSECRREVSPRTASPSVSPRGRGMYSMSETKQQSYPLPLPPGAISKSPPLSPTIPVAPLRSPETYESLKSPWKKGKLIGRGPLGNVYLGFNSEKGEMCAMKEARLLPNVDMRQGARMLEKEIALLSRMKHPNIVQYFGSELVGDNFYIYLEYVSGGSIHAILQQYGKLGESAIRNYTQQILAGLAYLHSENIVHGNIRAASILVDPNGAVKLSSFVIEMNIAGRSNTSFLMDSPYWIAPEVIMNSNVRKSASDIWSLGCTVLEMATAKPPLSQYKGVCDSDCKIPFLFLFLFLG
SmMPKKK19	MPSWWGKSSSKEAKKKTTKESFIDTFHKKFKSPESKSSGRSAGSRRRSSDTVSERGSQSRAPSRSPSPSKNVARCQSFVERPQSQPLPVPGIRLANVSRTDSGISETAKPKPERVSKPSLFLPLPRPACIRQRLEPAELDAELAVASVCSECSIESDDPVDSRQRSPLANDYDIGCRTAAGSPSSISLKDQPPVAPIISKVAPVPVNLFSNKHLNSSPPRRRHLNGHMANLQVPPHGAFSSAPDSSRSSPSRSPMRASGYEPVTNTVCTTGKLYTDFPFLGSGQCSPGSGQTSGHNSMGGDMSGQLFWQPSRGSPEYSPNPSPRMTSPGPSSRIHSGAVTPLHPRAGGGHSESQSNWPDDAKQQSHPLPLPPISVSNSSPFSHQNSAVTSPSVPRSPGR…
SmMPKKK20	MGGNRAIGCLFIHSIIFSRNFSQDSTRSPESSCTESGEMCAMKEVTLFSDDAKSRESAQQLGREIALLSRLHHPNIVQYYGSETVDEKLYIYLEFVSGGSIYKLSKSMGSWEQLSCLHPPKSICINPHLCVSFQGVGICESCPQWHKMCEDFVTGNCLYVTSAPPALSLARDSTQALALGVRMPSFETSVFVVGKLYCCWVDGTFDLDIVDEVQASATLGGVAEKKKKGNKIWLS
SmMPKKK21	MPSWWPKSSKDVKKKSNVESFIGSWHRKCIRPGAPRRHRSDTTSQKISRADSLSPSPSKQVSRCQSFGERPQAQPLPLPGSHFTNSYHADSGDRASKGPSVDRGSKTAVFHPLPKPGHGKIGKRAEVGERDLATASSSSDSSSDTDDPSDSRLLSPQASDYENGIKSDAASPSGLKQRDQFPFAKKKSSKEMSPAADILLHCRTSPESPNQRPVDAKVARIKVPHLSVPNSSMSSPSRSPMRGFCHEPIMNGGFWLGKPYADLPILGSGHGSSPSSVHNSGHNSFAGDGTCQLFWPNSRCSPECSPLPSPRMTSPGPSSRIHSGTVTPLHPCAGGPSAESPTAWLEDGRQQSHRLPLPPITSSNASSFTPSYSAGTSPRITRSPGRTDNPPSPGSRWKK…
SmMPKKK22	MEWTRGPVIGRGSSAAVSLATTASGQLFAVKSADINSSSSLRNEQHLISQLSSPFIVKCLGSDITRERDESVYNIFLEYVAGGTLSDLIRSNGGSLDEGSISFYAHQMAKGLSYLHQLGFVHCDIKGQNMLIADDGLKIADFGCAKRTGCAAPAFAGTPAYMAPEVARAEDQSFPADVWALGCTVIEMATGSNPWPEMKDPAAALYRVAYSDVVPEIPSWFSDTAKDFLAKCLTRDPRERWTAAELLQHPFLESACGGIRKSTKKSPTSVMDQRFWDDLEVSDSSTDDPSSSDSPAGRIRGLVADGVLDFWAEEDWVTVRGDGIEECEQVEMGIEDDSFMVWGIDGEEMETSIQVEDSLFHSYWDEISNIQYILGDVDIHYSVPICVAFQRMVIKDFFD…
AtMPK1	MATLVDPPNGIRNEGKHYFSMWQTLFEIDTKYMPIKPIGRGAYGVVCSSVNSDTNEKVAIKKIHNVYENRIDALRTLRELKLLRHLRHENVIALKDVMMPIHKMSFKDVYLVYELMDTDLHQIIKSSQVLSNDHCQYFLFQLLRGLKYIHSANILHRDLKPGNLLVNANCDLKICDFGLARASNTKGQFMTEYVVTRWYRAPELLLCCDNYGTSIDVWSVGCIFAELLGRKPIFQGTECLNQLKLIVNILGSQREEDLEFIDNPKAKRYIRSLPYSPGMSLSRLYPGAHVLAIDLLQKMLVFDPSKRISVSEALQHPYMAPLYDPNANPPAQVPIDLDVDEDLREEMIREMMWNEMLHYHPQASTLNTEL
AtMPK2	MATPVDPPNGIRNQGKHYFSMWQTLFEIDTKYVPIKPIGRGAYGVVCSSVNRESNERVAIKKIHNVFENRIDALRTLRELKLLRHLRHENVVALKDVMMANHKRSFKDVYLVYELMDTDLHQIIKSSQVLSNDHCQYFLFQLLRGLKYIHSANILHRDLKPGNLLVNANCDLKICDFGLARTSNTKGQFMTEYVVTRWYRAPELLLCCDNYGTSIDVWSVGCIFAELLGRKPVFPGTECLNQIKLIINILGSQREEDLEFIDNPKAKRYIESLPYSPGISFSRLYPGANVLAIDLLQKMLVLDPSKRISVTEALQHPYMAPLYDPSANPPAQVPIDLDVDEDEDLGAEMIRELMWKEMIHYHPEAATINNNEVSEF
AtMPK3	MNTGGGQYTDFPAVETHGGQFISYDIFGSLFEITSKYRPPIIPIGRGAYGIVCSVLDTETNELVAMKKIANAFDNHMDAKRTLREIKLLRHLDHENIIAIRDVVPPPLRRQFSDVYISTELMDTDLHQIIRSNQSLSEEHCQYFLYQLLRGLKYIHSANIIHRDLKPSNLLLNANCDLKICDFGLARPTSENDFMTEYVVTRWYRAPELLLNSSDYTAAIDVWSVGCIFMELMNRKPLFPGKDHVHQMRLLTELLGTPTESDLGFTHNEDAKRYIRQLPNFPRQPLAKLFSHVNPMAIDLVDRMLTFDPNRRITVEQALNHQYLAKLHDPNDEPICQKPFSFEFEQQPLDEEQIKEMIYQEAIALNPTYG
AtMPK4	MSAESCFGSSGDQSSSKGVATHGGSYVQYNVYGNLFEVSRKYVPPLRPIGRGAYGIVCAATNSETGEEVAIKKIGNAFDNIIDAKRTLREIKLLKHMDHENVIAVKDIIKPPQRENFNDVYIVYELMDTDLHQIIRSNQPLTDDHCRFFLYQLLRGLKYVHSANVLHRDLKPSNLLLNANCDLKLGDFGLARTKSETDFMTEYVVTRWYRAPELLLNCSEYTAAIDIWSVGCILGETMTREPLFPGKDYVHQLRLITELIGSPDDSSLGFLRSDNARRYVRQLPQYPRQNFAARFPNMSAGAVDLLEKMLVFDPSRRITVDEALCHPYLAPLHDINEEPVCVRPFNFDFEQPTLTEENIKELIYRETVKFNPQDSV
AtMPK5	MAKEIESATDLGDTNIKGVLVHGGRYFQYNVYGNLFEVSNKYVPPIRPIGRGAYGFVCAAVDSETHEEIAIKKIGKAFDNKVDAKRTLREIKLLRHLEHENVVVIKDIIRPPKKEDFVDVYIVFELMDTDLHQIIRSNQSLNDDHCQYFLYQILRGLKYIHSANVLHRDLKPSNLLLNSNCDLKITDFGLARTTSETEYMTEYVVTRWYRAPELLLNSSEYTSAIDVWSVGCIFAEIMTREPLFPGKDYVHQLKLITELIGSPDGASLEFLRSANARKYVKELPKFPRQNFSARFPSMNSTAIDLLEKMLVFDPVKRITVEEALCYPYLSALHDLNDEPVCSNHFSFHFEDPSSTEEEIKELVWLESVKFNPLPSI
AtMPK6	MDGGSGQPAADTEMTEAPGGFPAAAPSPQMPGIENIPATLSHGGRFIQYNIFGNIFEVTAKYKPPIMPIGKGAYGIVCSAMNSETNESVAIKKIANAFDNKIDAKRTLREIKLLRHMDHENIVAIRDIIPPPLRNAFNDVYIAYELMDTDLHQIIRSNQALSEEHCQYFLYQILRGLKYIHSANVLHRDLKPSNLLLNANCDLKICDFGLARVTSESDFMTEYVVTRWYRAPELLLNSSDYTAAIDVWSVGCIFMELMDRKPLFPGRDHVHQLRLLMELIGTPSEEELEFLNENAKRYIRQLPPYPRQSITDKFPTVHPLAIDLIEKMLTFDPRRRITVLDALAHPYLNSLHDISDEPECTIPFNFDFENHALSEEQMKELIYREALAFNPEYQQ
AtMPK7	MAMLVEPPNGIKQQGKHYYSMWQTLFEIDTKYVPIKPIGRGAYGVVCSSINRETNERVAIKKIHNVFENRVDALRTLRELKLLRHVRHENVIALKDVMLPANRSSFKDVYLVYELMDTDLHQIIKSSQSLSDDHCKYFLFQLLRGLKYLHSANILHRDLKPGNLLVNANCDLKICDFGLARTSQGNEQFMTEYVVTRWYRAPELLLCCDNYGTSIDVWSVGCIFAEILGRKPIFPGTECLNQLKLIINVVGSQQESDIRFIDNPKARRFIKSLPYSRGTHLSNLYPQANPLAIDLLQRMLVFDPTKRISVTDALLHPYMAGLFDPGSNPPAHVPISLDIDENMEEPVIREMMWNEMLYYHPEAEISNA
AtMPK8	MGGGGNLVDGVRRWLFQRPSSSSSSSSSNNNNNNHEQPIFNSSSFSSSSNPNHSANSGELIIEEDLDFSGLTLINVPKRNHLPMDPHKKGETEFFTEYGEANRYQIQEVVGKGSYGVVASAVDSHTGERVAIKKINDVFEHVSDATRILREIKLLRLLRHPDVVEIKHIMLPPSRREFRDIYVVFELMESDLHQVIKANDDLTPEHYQFFLYQLLRGLKYVHAANVFHRDLKPKNILANADCKLKICDFGLARVSFNDAPTAIFWTDYVATRWYRAPELCGSFFSKYTPAIDIWSVGCIFAEMLLGKPLFPGKNVVHQLDLMTDFLGTPPPESISRIRNEKARRYLSSMRKKQPVPFSHKFPKADPLALRLLERLLAFDPKDRASAEDALADPYFSGLS…
AtMPK9	MDPHKKVALETEFFTEYGEASRYQIQEVIGKGSYGVVASAIDTHSGEKVAIKKINDVFEHVSDATRILREIKLLRLLRHPDIVEIKHVMLPPSRREFRDIYVVFELMESDLHQVIKANDDLTPEHYQFFLYQLLRGLKFIHTANVFHRDLKPKNILANSDCKLKICDFGLARVSFNDAPSAIFWTDYVATRWYRAPELCGSFFSKYTPAIDIWSIGCIFAEMLTGKPLFPGKNVVHQLDIMTDLLGTPPPEAIARIRNEKARRYLGNMRRKPPVPFTHKFPHVDPLALRLLHRLLAFDPKDRPSAEEALADPYFYGLANVDREPSTQPIPKLEFEFERRKITKEDVRELIYREILEYHPQMLQEYLRGGEQTSFMYPSGVDRFKRQFAHLEENYGKGEK…
AtMPK10	MEPTNDAETLETQGEVTTAIWPSSQILKTTIDIPGTLSHDGRYIQYNLFGHIFELPAKYKPPIRPIGRGACGIVCSAVDSETNEKVAIKKITQVFDNTIEAKRTLREIKLLRHFDHENIVAIRDVILPPQRDSFEDVYIVNELMEFDLYRTLKSDQELTKDHGMYFMYQILRGLKYIHSANVLHRDLKPSNLLLSTQCDLKICDFGLARATPESNLMTEYVVTRWYRAPELLLGSSDYTAAIDVWSVGCIFMEIMNREPLFPGKDQVNQLRLLLELIGTPSEEELGSLSEYAKRYIRQLPTLPRQSFTEKFPNVPPLAIDLVEKMLTFDPKQRISVKEALAHPYLSSFHDITDEPECSEPFNFDLDEHPFSEEQFRELIYCEALAFNPETSND
AtMPK11	MSIEKPFFGDDSNRGVSINGGRYVQYNVYGNLFEVSKKYVPPLRPIGRGASGIVCAAWNSETGEEVAIKKIGNAFGNIIDAKRTLREIKLLKHMDHDNVIAIIDIIRPPQPDNFNDVHIVYELMDTDLHHIIRSNQPLTDDHSRFFLYQLLRGLKYVHSANVLHRDLKPSNLLLNANCDLKIGDFGLARTKSETDFMTEYVVTRWYRAPELLLNCSEYTAAIDIWSVGCILGEIMTREPLFPGRDYVQQLRLITELIGSPDDSSLGFLRSDNARRYVRQLPQYPRQNFAARFPNMSVNAVDLLQKMLVFDPNRRITVDEALCHPYLAPLHEYNEEPVCVRPFHFDFEQPSLTEENIKELIYRESVKFNP
AtMPK12	MSGESSSGSTEHCIKVVPTHGGRYVQYNVYGQLFEVSRKYVPPIRPIGRGACGIVCAAVNSVTGEKVAIKKIGNAFDNIIDAKRTLREIKLLRHMDHENVITIKDIVRPPQRDIFNDVYIVYELMDTDLQRILRSNQTLTSDQCRFLVYQLLRGLKYVHSANILHRDLRPSNVLLNSKNELKIGDFGLARTTSDTDFMTEYVVTRWYRAPELLLNCSEYTAAIDIWSVGCILGEIMTGQPLFPGKDYVHQLRLITELVGSPDNSSLGFLRSDNARRYVRQLPRYPKQQFAARFPKMPTTAIDLLERMLVFDPNRRISVDEALGHAYLSPHHDVAKEPVCSTPFSFDFEHPSCTEEHIKELIYKESVKFNPDH
AtMPK13	MEKREDGGILTYDGRYVMYNVLGNIFELSSKYIPPIEPIGRGAYGIVCCATNSETNEEVAIKKIANAFDNRVDAKRTLREIKLLSHMDHDNVIKIKDIIELPEKERFEDVYIVYELMDTDLHQIIRSTQTLTDDHCQYFLYQILRGLKYIHSANVLHRDLKPSNLVLNTNCDLKICDFGLARTSNETEIMTEYVVTRWYRAPELLLNSSEYTGAIDIWSVGCIFMEILRRETLFPGKDYVQQLKLITELLGSPDDSDLDFLRSDNARKYVKQLPHVQKQSFREKFPNISPMALDLAEKMLVFDPSKRITVDEALKQPYLASLHEINEEPTCPTPFSFDFEETALDEQDIKELVWRESLHFKNM
AtMPK14	MAMLVDPPNGIRQEGKHYYTMWQTLFEIDTKYVPIKPIGRGAYGVVCSSINSETNERVAIKKIHNVFENRIDALRTLRELKLLRHVRHENVISLKDVMLPTHRYSFRDVYLVYELMDSDLNQIIKSSQSLSDDHCKYFLFQLLRGLKYLHSANILHRDLKPGNLLVNANCDLKICDFGLARTYEQFMTEYVVTRWYRAPELLLCCDNYGTSIDVWSVGCIFAEILGRKPIFPGTECLNQLKLIINVVGSQQDWDLQFIDNQKARRFIKSLPFSKGTHFSHIYPHANPLAIDLLQRMLVFDPTKRISVSDALLHPYMEGLLEPECNPSENVPVSSLEIDENMEGDMIREMMWEEMLHYLPRA
AtMPK15	MGGGGNLVDGVRRWLFFQRRPSSSSSSNNHDQIQNPPTVSNPNDDEDLKKLTDPSKLRQIKVQQRNHLPMEKKGIPNAEFFTEYGEANRYQIQEVVGKGSYGVVGSAIDTHTGERVAIKKINDVFDHISDATRILREIKLLRLLLHPDVVEIKHIMLPPSRREFRDVYVVFELMESDLHQVIKANDDLTPEHHQFFLYQLLRGLKYVHAANVFHRDLKPKNILANADCKLKICDFGLARVSFNDAPTAIFWTDYVATRWYRAPELCGSFFSKYTPAIDIWSVGCIFAEMLLGKPLFPGKNVVHQLDIMTDFLGTPPPEAISKIRNDKARRYLGNMRKKQPVPFSKKFPKADPSALRLLERLIAFDPKDRPSAEEALADPYFNGLSSKVREPSTQPISKL…
AtMPK16	MQPDHRKKSSVEVDFFTEYGEGSRYRIEEVIGKGSYGVVCSAYDTHTGEKVAIKKINDIFEHVSDATRILREIKLLRLLRHPDIVEIKHILLPPSRREFRDIYVVFELMESDLHQVIKANDDLTPEHYQFFLYQLLRGLKYIHTANVFHRDLKPKNILANADCKLKICDFGLARVAFNDTPTAIFWTDYVATRWYRAPELCGSFFSKYTPAIDIWSIGCIFAELLTGKPLFPGKNVVHQLDLMTDMLGTPSAEAIGRVRNEKARRYLSSMRKKKPIPFSHKFPHTDPLALRLLEKMLSFEPKDRPTAEEALADVYFKGLAKVEREPSAQPVTKLEFEFERRRITKEDVRELIYRESLEYHPKMLKEYLDGSEPTNFMYPSAVEHFKKQFAYLEEHYKNG…
AtMPK17	MLEKEFFTEYGEASQYQIQEVVGKGSYGVVASAECPHTGGKVAIKKMTNVFEHVSDAIRILREIKLLRLLRHPDIVEIKHIMLPPCRKEFKDIYVVFELMESDLHHVLKVNDDLTPQHHQFFLYQLLRGLKFMHSAHVFHRDLKPKNILANADCKIKICDLGLARVSFTDSPSAVFWTDYVATRWYRAPELCGSFYSNYTPAIDMWSVGCIFAEMLTGKPLFPGKNVVHQLELVTDLLGTPSPITLSRIRNEKARKYLGNMRRKDPVPFTHKFPNIDPVALKLLQRLIAFDPKDRPSAEEALADPYFQGLANVDYEPSRQPISKLEFEFERRKLTRDDVRELMYREILEYHPQMLQEYLQGEENINSHFLYPSGVDQFKQEFARLEEHNDDEEEHNSPP…
AtMPK18	MQQNQVKKGTKEMEFFTEYGDANRYRILEVIGKGSYGVVCAAIDTHTGEKVAIKKINDVFEHISDALRILREVKLLRLLRHPDIVEIKSIMLPPSKREFKDIYVVFELMESDLHQVIKANDDLTREHHQFFLYQMLRALKFMHTANVYHRDLKPKNILANANCKLKVCDFGLARVAFNDTPTTVFWTDYVATRWYRAPELCGSFFSKYTPAIDVWSIGCIFAEVLTGKPLFPGKSVVHQLELITDLLGTPKSETISGVRNDKARKYLTEMRKKNPVTFSQKFSKADPLALRLLQRLLAFDPKDRPTPAEALADPYFKGLSKIEREPSSQQISKMEFEFERRRLTKDDIRELIYREILEYHPQLLKDYMSGSEGSNFVYPSAIGHLRQQFTYLEENSSRN…
AtMPK19	MQKTQEKKNMKEMEFFTEYGDANRYRILEVIGKGSYGVVCAAIDTQTGEKVAIKKINDVFEHVSDALRILREVKLLRLLRHPDIVEIKSIMLPPSKREFKDIYVVFELMESDLHQVIKANDDLTREHHQFFLYQMLRALKYMHTANVYHRDLKPKNILANANCKLKVCDFGLARVSFNDTPTTVFWTDYVATRWYRAPELCGSFCSKYTPAIDIWSIGCIFAEVLTGKPLFPGKSVVHQLDLITDLLGTPKSETIAGVRNEKARKYLNEMRKKNLVPFSQKFPNADPLALRLLQRLLAFDPKDRPTAAEALADPYFKCLAKVEREPSCQPISKMEFEFERRRLTKDDIRELIYREILEYHPQLLKDYMNSEGSSFLYPSAIGHLRKQFAYLEENSGKSG…
AtMPK20	MQQDNRKKNNLEMEFFSDYGDANRFKVQEVIGKGSYGVVCSAIDTLTGEKVAIKKIHDIFEHISDAARILREIKLLRLLRHPDIVEIKHIMLPPSRREFKDIYVVFELMESDLHQVIKANDDLTREHYQFFLYQLLRALKYIHTANVYHRDLKPKNILANANCKLKICDFGLARVAFNDTPTTIFWTDYVATRWYRAPELCGSFYSKYTPAIDIWSIGCIFAEVLMGKPLFPGKNVVHQLDLMTDLLGTPSLDTISRVRNEKARRYLTSMRKKPPIPFAQKFPNADPLSLKLLERLLAFDPKDRPTAEEALADPYFKGLAKVEREPSCQPITKMEFEFERRKVTKEDIRELISREILEYHPQLLKDHMNGADKASFLYPSAVDQFRRQFAHLEENSGKT…
AtMKK1	MNRGSLCPNPICLPPLEQSISKFLTQSGTFKDGDLRVNKDGIQTVSLSEPGAPPPIEPLDNQLSLADLEVIKVIGKGSSGNVQLVKHKLTQQFFALKVIQLNTEESTCRAISQELRINLSSQCPYLVSCYQSFYHNGLVSIILEFMDGGSLADLLKKVGKVPENMLSAICKRVLRGLCYIHHERRIIHRDLKPSNLLINHRGEVKITDFGVSKILTSTSSLANSFVGTYPYMSPERISGSLYSNKSDIWSLGLVLLECATGKFPYTPPEHKKGWSSVYELVDAIVENPPPCAPSNLFSPEFCSFISQCVQKDPRDRKSAKELLEHKFVKMFEDSDTNLSAYFTDAGSLIPPLAN
AtMKK2	MKKGGFSNNLKLAIPVAGEQSITKFLTQSGTFKDGDLRVNKDGVRIISQLEPEVLSPIKPADDQLSLSDLDMVKVIGKGSSGVVQLVQHKWTGQFFALKVIQLNIDEAIRKAIAQELKINQSSQCPNLVTSYQSFYDNGAISLILEYMDGGSLADFLKSVKAIPDSYLSAIFRQVLQGLIYLHHDRHIIHRDLKPSNLLINHRGEVKITDFGVSTVMTNTAGLANTFVGTYNYMSPERIVGNKYGNKSDIWSLGLVVLECATGKFPYAPPNQEETWTSVFELMEAIVDQPPPALPSGNFSPELSSFISTCLQKDPNSRSSAKELMEHPFLNKYDYSGINLASYFTDAGSPLATLGNLSGTFSV
AtMKK3	MAALEELKKKLSPLFDAEKGFSSSSSLDPNDSYLLSDGGTVNLLSRSYGVYNFNELGLQKCTSSHVDESESSETTYQCASHEMRVFGAIGSGASSVVQRAIHIPNHRILALKKINIFEREKRQQLLTEIRTLCEAPCHEGLVDFHGAFYSPDSGQISIALEYMNGGSLADILKVTKKIPEPVLSSLFHKLLQGLSYLHGVRHLVHRDIKPANLLINLKGEPKITDFGISAGLENSMAMCATFVGTVTYMSPERIRNDSYSYPADIWSLGLALFECGTGEFPYIANEGPVNLMLQILDDPSPTPPKQEFSPEFCSFIDACLQKDPDARPTADQLLSHPFITKHEKERVDLATFVQSIFDPTQRLKDLADMLTIHYYSLFDGFDDLWHHAKSLYTETSVFS…
AtMKK4	MRPIQSPPGVSVPVKSRPRRRPDLTLPLPQRDVSLAVPLPLPPTSGGSGGSSGSAPSSGGSASSTNTNSSIEAKNYSDLVRGNRIGSGAGGTVYKVIHRPSSRLYALKVIYGNHEETVRRQICREIEILRDVNHPNVVKCHEMFDQNGEIQVLLEFMDKGSLEGAHVWKEQQLADLSRQILSGLAYLHSRHIVHRDIKPSNLLINSAKNVKIADFGVSRILAQTMDPCNSSVGTIAYMSPERINTDLNQGKYDGYAGDIWSLGVSILEFYLGRFPFPVSRQGDWASLMCAICMSQPPEAPATASPEFRHFISCCLQREPGKRRSAMQLLQHPFILRASPSQNRSPQNLHQLLPPPRPLSSSSSPTT
AtMKK5	MKPIQSPSGVASPMKNRLRKRPDLSLPLPHRDVALAVPLPLPPPSSSSSAPASSSAISTNISAAKSLSELERVNRIGSGAGGTVYKVIHTPTSRPFALKVIYGNHEDTVRRQICREIEILRSVDHPNVVKCHDMFDHNGEIQVLLEFMDQGSLEGAHIWQEQELADLSRQILSGLAYLHRRHIVHRDIKPSNLLINSAKNVKIADFGVSRILAQTMDPCNSSVGTIAYMSPERINTDLNHGRYDGYAGDVWSLGVSILEFYLGRFPFAVSRQGDWASLMCAICMSQPPEAPATASQEFRHFVSCCLQSDPPKRWSAQQLLQHPFILKATGGPNLRQMLPPPRPLPSAS
AtMKK7	MALVRKRRQINLRLPVPPLSVHLPWFSFASSTAPVINNGISASDVEKLHVLGRGSSGIVYKVHHKTTGEIYALKSVNGDMSPAFTRQLAREMEILRRTDSPYVVRCQGIFEKPIVGEVSILMEYMDGGNLESLRGAVTEKQLAGFSRQILKGLSYLHSLKIVHRDIKPANLLLNSRNEVKIADFGVSKIITRSLDYCNSYVGTCAYMSPERFDSAAGENSDVYAGDIWSFGVMILELFVGHFPLLPQGQRPDWATLMCVVCFGEPPRAPEGCSDEFRSFVDCCLRKESSERWTASQLLGHPFLRESL
AtMKK8	MVMVRDNQFLNLKLSPIQAPTTIPPCRFPIIPATKVSATVSSCASNTFSVANLDRISVLGSGNGGTVFKVKDKTTSEIYALKKVKENWDSTSLREIEILRMVNSPYVAKCHDIFQNPSGEVSILMDYMDLGSLESLRGVTEKQLALMSRQVLEGKNYLHEHKIVHRDIKPANLLRSSKEEVKIADFGVSKIVVRSLNKCNSFVGTFAYMSPERLDSEADGVTEEDKSNVYAGDIWSFGLTMLEILVGYYPMLPDQAAIVCAVCFGEPPKAPEECSDDLKSFMDCCLRKKASERWTASQLLNHPFLLHQD
AtMKK9	MALVRERRQLNLRLPLPPISDRRFSTSSSSATTTTVAGCNGISACDLEKLNVLGCGNGGIVYKVRHKTTSEIYALKTVNGDMDPIFTRQLMREMEILRRTDSPYVVKCHGIFEKPVVGEVSILMEYMDGGTLESLRGGVTEQKLAGFAKQILKGLSYLHALKIVHRDIKPANLLLNSKNEVKIADFGVSKILVRSLDSCNSYVGTCAYMSPERFDSESSGGSSDIYAGDIWSFGLMMLELLVGHFPLLPPGQRPDWATLMCAVCFGEPPRAPEGCSEEFRSFVECCLRKDSSKRWTAPQLLAHPFLREDL
AtMKK10	MTLVRERRHQEPLTLSIPPLIYHGTAFSVASSSSSSPETSPIQTLNDLEKLSVLGQGSGGTVYKTRHRRTKTLYALKVLRPNLNTTVTVEADILKRIESSFIIKCYAVFVSLYDLCFVMELMEKGSLHDALLAQQVFSEPMVSSLANRILQGLRYLQKMGIVHGDIKPSNLLINKKGEVKIADFGASRIVAGGDYGSNGTCAYMSPERVDLEKWGFGGEVGFAGDVWSLGVVVLECYIGRYPLTKVGDKPDWATLFCAICCNEKVDIPVSCSLEFRDFVGRCLEKDWRKRDTVEELLRHSFVKNR
AtMEKK1	MQDFFGSVRRSLVFRPSSDDDNQENQPPFPGVLADKITSCIRKSKIFIKPSFSPPPPANTVDMAPPISWRKGQLIGRGAFGTVYMGMNLDSGELLAVKQVLIAANFASKEKTQAHIQELEEEVKLLKNLSHPNIVRYLGTVREDDTLNILLEFVPGGSISSLLEKFGPFPESVVRTYTRQLLLGLEYLHNHAIMHRDIKGANILVDNKGCIKLADFGASKQVAELATMTGAKSMKGTPYWMAPEVILQTGHSFSADIWSVGCTVIEMVTGKAPWSQQYKEVAAIFFIGTTKSHPPIPDTLSSDAKDFLLKCLQEVPNLRPTASELLKHPFVMGKHKESASTDLGSVLNNLSTPLPLQINNTKSTPDSTCDDVGDMCNFGSLNYSLVDPVKSIQNKNLWQ…
AtMEKK2	MVFAKSQSPPNNSTVQIKPPIRWRKGQLIGRGAFGTVYMGMNLDSGELLAVKQVLITSNCASKEKTQAHIQELEEEVKLLKNLSHPNIVRYLGTVREDETLNILLEFVPGGSISSLLEKFGAFPESVVRTYTNQLLLGLEYLHNHAIMHRDIKGANILVDNQGCIKLADFGASKQVAELATISGAKSMKGTPYWMAPEVILQTGHSFSADIWSVGCTVIEMVTGKAPWSQQYKEIAAIFHIGTTKSHPPIPDNISSDANDFLLKCLQQEPNLRPTASELLKHPFVTGKQKESASKDLTSFMDNSCSPLPSELTNITSYQTSTSDDVGDICNLGSLTCTLAFPEKSIQNNSLCLKSNNGYDDDDDNDMCLIDDENFLTYNGETGPSLDNNTDAKKSCDTM…
AtMEKK3	MPTWWGRKSCKNKDDNHRGIISTDRDIKSSAVVVDPPLTPTRGGTPRCSREFAGASSAFSGFDSDSTEKKGHPLPRPLLSPVSIHHQDHVSGSTSGSTSVSSVSSSGSADDQSQLVASRGRGDVKFNVAAAPRSPERVSPKAATITTRPTSPRHQRLSGVVSLESSTGRNDDGRSSSECHPLPRPPTSPTSPSAVHGSRIGGGYETSPSGFSTWKKGKFLGSGTFGQVYLGFNSEKGKMCAIKEVKVISDDQTSKECLKQLNQEINLLNQLCHPNIVQYYGSELSEETLSVYLEYVSGGSIHKLLKDYGSFTEPVIQNYTRQILAGLAYLHGRNTVHRDIKGANILVDPNGEIKLADFGMAKHVTAFSTMLSFKGSPYWMAPEVVMSQNGYTHAVDIWS…
AtMEKK4	MPWWSKSKDEKKKTNKESIIDAFNRKLGFASEDRSSGRSRKSRRRRDEIVSERGAISRLPSRSPSPSTRVSRCQSFAERSPAVPLPRPIVRPHVTSTDSGMNGSQRPGLDANLKPSWLPLPKPHGATSIPDNTGAEPDFATASVSSGSSVGDIPSDSLLSPLASDCENGNRTPVNISSRDQSMHSNKNSAEMFKPVPNKNRILSASPRRRPLGTHVKNLQIPQRDLVLCSAPDSLLSSPSRSPMRSFIPDQVSNHGLLISKPYSDVSLLGSGQCSSPGSGYNSGNNSIGGDMATQLFWPQSRCSPECSPVPSPRMTSPGPSSRIQSGAVTPLHPRAGGSTTGSPTRRLDDNRQQSHRLPLPPLLISNTCPFSPTYSAATSPSVPRSPARAEATVSPGSR…
AtMEKK5	MRWLPQISFSSPSSSPSSSLKPVASYSESPDPDRNQDRDRFHRRLFRFNRGRLTRQRKLRHLTDDDVLLGERRASTSSSTFDSGLTRSPSAFTAVPRSPSAVPLPLPLPLPEVAGIRNAANARGLDDRDRDPERLISDRTSSGPPLTSVNGGFARDSRKATENSSYQDFSPRNRNGYWVNIPTMSAPTSPYMSPVPSPQRKSTGHDLPFFYLPPKSNQAWSAPDMPLDTSGLPPPAFYDITAFSTDNSPIHSPQPRSPRKQIRSPQPSRPSSPLHSVDSSAPPRDSVSSPLHPRLSTDVTNGRRDCCNVHPLPLPPGATCSSSSAASVPSPQAPLKLDSFPMNSQWKKGKLIGRGTFGSVYVASNSETGALCAMKEVELFPDDPKSAECIKQLEQEIKL…
AtMEKK6	MARQMTSSQFHKSKTLDNKYMLGDEIGKGAYGRVYIGLDLENGDFVAIKQVSLENIGQEDLNTIMQEIDLLKNLNHKNIVKYLGSLKTKTHLHIILEYVENGSLANIIKPNKFGPFPESLVTVYIAQVLEGLVYLHEQGVIHRDIKGANILTTKEGLVKLADFGVATKLNEADFNTHSVVGTPYWMAPEVIELSGVCAASDIWSVGCTIIELLTCVPPYYDLQPMPALYRIVQDDTPPIPDSLSPDITDFLRLCFKKDSRQRPDAKTLLSHPWIRNSRRALRSSLRHSGTIRYMKETDSSSEKDAEGSQEVVESVSAEKVEVTKTNSKSKLPVIGGASFRSEKDQSSPSDLGEEGTDSEDDINSDQGPTLSMHDKSSRQSGTCSISSDAKGTSQDVLEN…
AtMEKK7	MARQMTSSQFHKSKTLDNKYMLGDEIGKGAYGRVYKGLDLENGDFVAIKQVSLENIVQEDLNTIMQEIDLLKNLNHKNIVKYLGSSKTKTHLHIILEYVENGSLANIIKPNKFGPFPESLVAVYIAQVLEGLVYLHEQGVIHRDIKGANILTTKEGLVKLADFGVATKLNEADVNTHSVVGTPYWMAPEVIEMSGVCAASDIWSVGCTVIELLTCVPPYYDLQPMPALFRIVQDDNPPIPDSLSPDITDFLRQCFKKDSRQRPDAKTLLSHPWIRNSRRALQSSLRHSGTIKYMKEATASSEKDDEGSQDAAESLSGENVGISKTDSKSKLPLVGVSSFRSEKDQSTPSDLGEEGTDNSEDDIMSDQVPTLSIHEKSSDAKGTPQDVSDFHGKSERGET…
AtMEKK8	MDRILARMKKSTGRRGGDKNITPVRRLERRDAARNINYDAASCSSSSAEDLSVSTSSLMTRSLEFPEPTSFRIGGGVGEMDRIYRSLGVSGPDDLAISFDAWEACKKRSSSDVVNRFKSFDLDKVRDQDLSEEGPSGVVVGSDSMNHKVQGQDLSEAGPSGGIVTELSEIGNLITPVDRLVADGVVENRRVMERTPTIVKSKGYLVPNNVVAVGVGVGGGIKGLRPPVLKPPPAMKRPPIDHRGSSWDFLTHFAPSETVKRPSSSSSSSEDGCDEEEGKEEEAEAEEMGARFIQLGDTADETCSFTTNEGDSSSTVSNTSPIYPDGGAIITSWQKGQLLGRGSFGSVYEGISGDGDFFAVKEVSLLDQGSQAQECIQQLEGEIKLLSQLQHQNIVRYRG…
AtMEKK9	MKKSSDKSPVRQHDTATQINSDAVSSSTSFTDSDSTCSFLTPSMEFPDRISFRRIDFSEAAPTGVVLPSTSSELTRSNSSENKIPNEDISVSTSSRYLVFDKILALMKKSPGRRGDKTSPARRLDRSDAVRRNIDYDAGEDSSSLLITRSLDFPNRTSFRVDGVDDGEIDRIYQYIGVSGPEDFAISSDAWKARMEHERSSSDVVNKLKSLDLDSREAGPSGGVVASSSMNHKFQGHDLSEAGSIGVVVASNFTLSESNKIENLNSLRDKEIVDGDMVENRCGIERKPTILVKSRGYLVHNDDVGVGGGIKGVRPPVLNVPRADKEVVDGGTVESKSGIEWKPTILVKSKGYLVSNDGGIKGVTSPVLNLRPTDKEVVDSGTVENRRGIKGVRPSVLKP…
AtMEKK10	MDVTAIFAGDILVQSREYLIPNDVVDVDGGIKAVRPPIIQPPPGRKLPLIDFPGSSWDFLTYFAPSKTVKRQSSSSSDNTSDKEEVETEETRGMFVQLGDTAHEACPFATNEADSSSTVSIISPSYASRGSIVPSWLKRKFLGRVSLGFVYEGSSGSSVGSESTCSLMTPSLEFPDRISFRKKDFSEKGPSRHVWEKRKLTRAKLIENFCNPEDIEPVTSWLKGQLLGEESFASVYEAISDSSVGSESTCSLMTPSMEFPDRISFRKRDFSEEGPSGRVKEKRKLMRNKLIENFRKPEDITSWLKGQLLGRGSYASVYEAISEDGDFFAVKEVSLLDKGIQAQECIQQLEGEIALLSQLQHQNIVRYRGTAKDVSKLYIFLELVTQGSVQKLYERYQLS…
AtMEKK11	MSEKEELPLTLTSIGAATATSDYHQRVGSSGEGISSSSSDVDPRFMQNSPTGLMISQSSSMCTVPPGMAATPPISSGSGLSQQLNNSSSSKLCQVEGCQKGARDASGRCISHGGGRRCQKPDCQKGAEGKTVYCKAHGGGRRCEYLGCTKGAEGSTDFCIAHGGGRRCNHEDCTRSAWGRTEFCVKHGGGARCKTYGCGKSASGPLPFCRAHGGGKKCSHEDCTGFARGRSGLCLMHGGGKRCQRENCTKSAEGLSGLCISHGGGRRCQSIGCTKGAKGSKMFCKACITKRPLTIDGGGNMGGVTTGDALNYLKAVKDKFEDSEKYDTFLEVLNDCKHQGVDTSGVIARLKDLFKGHDDLLLGFNTYLSKEYQITILPEDDFPIDFLDKVEGPYEMTYQ…
AtMEKK12	MQDILGSVRRSLVFRSSLAGDDGTSGGGLSGFVGKINSSIRSSRIGLFSKPPPGLPAPRKEEAPSIRWRKGELIGCGAFGRVYMGMNLDSGELLAIKQVLIAPSSASKEKTQGHIRELEEEVQLLKNLSHPNIVRYLGTVRESDSLNILMEFVPGGSISSLLEKFGSFPEPVIIMYTKQLLLGLEYLHNNGIMHRDIKGANILVDNKGCIRLADFGASKKVVELATVNGAKSMKGTPYWMAPEVILQTGHSFSADIWSVGCTVIEMATGKPPWSEQYQQFAAVLHIGRTKAHPPIPEDLSPEAKDFLMKCLHKEPSLRLSATELLQHPFVTGKRQEPYPAYRNSLTECGNPITTQGMNVRSSINSLIRRSTCSGLKDVCELGSLRSSIIYPQKSNNSGF…
AtMEKK13	MEKQSIRNTCSSSLMLSSPSSFWVRGACIGRGCFGAVSTAISKTNGEVFAVKSVDLATSLPTQSESLENEISVFRSLKPHPYIVKFLGDGVSKEGTTTFRNLYLEYLPNGDVASHRAGGKIEDETLLQRYTACLVSALRHVHSQGFVHCDVKARNILVSQSSMVKLADFGSAFRIHTPRALITPRGSPLWMAPEVIRREYQGPESDVWSLGCTIIEMFTGKPAWEDHGIDSLSRISFSDELPVFPSKLSEIGRDFLEKCLKRDPNQRWSCDQLLQHPFLSQCHNSSPTESSPRCVLDWVNSGFDLEEEEEEVGRSEFEDAAKAIICNLATTGGVIWESDGWVEVRCHASEEEGTTMEYSGSTRVESEYNTSSDPNDDVAGDSAIIDVSMSQNLPPGNGG…
AtMEKK14	MEKQNIISNTSSSSSSWIRGSCVGRGCFGTVSKALSKIDGGLFAVKSIDLATCLPSQAESLENEIVILRSMKSHPNIVRFLGDDVSKEGTASFRNLHLEYSPEGDVANGGIVNETLLRRYVWCLVSALSHVHSNGIVHCDVKSKNVLVFNGGSSVKLADFGSAVEFEKSTIHVSPRGSPLWMAPEVVRREYQGPESDVWSLGCTVIEMLTGKPAWEDHGFDSLSRIGFSNDLPFIPVGLSELGRDFLEKCLKRDRSQRWSCDQLLQHPFLCQDHHDSFFTESSPRCVLDWVNSEFDEEEESDEWRPESMVSAMARISKLAITGGANWESNGWTEVRDTSEESEAKKEVLVSPRVELESYISLESSSDDSVRQPRNEESATELASAVTCEAILLVMILVV…
AtMEKK15	MEEQNWIRGPIIGRGSTATVSLGITNSGDFFAVKSAEFSSSAFLQREQSILSKLSSPYIVKYIGSNVTKENDKLMYNLLMEYVSGGSLHDLIKNSGGKLPEPLIRSYTRQILKGLMYLHDQGIVHCDVKSQNVMIGGEIAKIVDLGCAKTVEENENLEFSGTPAFMSPEVARGEEQSFPADVWALGCTVIEMATGSSPWPELNDVVAAIYKIGFTGESPVIPVWLSEKGQDFLRKCLRKDPKQRWTVEELLQHPFLDEEDNDSDQTGNCLNSSSPSTVLDQRFWDLCETSRSRFIKEDHEDPFANSTNFLWDDDSLPGDRIKKLAGDESSGEPDWETNGWIEVRGEIEKRNEEEDENCVEATSLEEDEEEVGGFENWIWDQQDSLFLEYSPEDNIYYFY…
AtMEKK16	MEINWTRGPIIGRGSTATVSIAISSSGELFAVKSADLSSSSLLQKEQSILSTLSSPHMVKYIGTGLTRESNGLVYNILMEYVSGGNLHDLIKNSGGKLPEPEIRSYTRQILNGLVYLHERGIVHCDLKSHNVLVEENGVLKIADMGCAKSVDKSEFSGTPAFMAPEVARGEEQRFPADVWALGCTMIEMMTGSSPWPELNDVVAAMYKIGFSGESPAIPAWISDKAKDFLKNCLKEDQKQRWTVEELLKHPFLDDDEESQTSDCLKNKTSSPSTVLDQRFWDSCESSKSHLVSIDHEDPFAEYSESLDSPADRIEKLAGDEFSSLLDWDTEDDGGWIQVRGEKHKETEKRDGDEDVICVEATSSSQTIEEVEDWISNQDSLFSEYSSDDIINNFYSNVA…
AtMEKK17	MEWTRGRILGRGSTATVYAAAGHNSDEILAVKSSEVHRSEFLQREAKILSSLSSPYVIGYRGSETKRESNGVVMYNLLMEYAPYGTLTDAAAKDGGRVDETRVVKYTRDILKGLEYIHSKGIVHCDVKGSNVVISEKGEAKIADFGCAKRVDPVFESPVMGTPAFMAPEVARGEKQGKESDIWAVGCTMIEMVTGSPPWTKADSREDPVSVLYRVGYSSETPELPCLLAEEAKDFLEKCLKREANERWTATQLLNHPFLTTKPDIEPVLVPGLISNSPTSVTDQTFWRSVEEEEEEETEEIQKDSRDLDRLSLWGCYSERIGRLKCVGGLDGTRCDMEGGDWIMVRARCEGTMISGSQKELIISENVLVGEL
AtMEKK18	MNWTRGKTLGRGSTATVSAATCHESGETLAVKSAEFHRSEFLQREAKILSSLNSPYVIGYRGCEITREPFHNNGEATTYSLLMEYAPYGTLTDVATKNGGFIDEARVVKYTRQILLGLEYIHNSKGIAHCDIKGSNVLVGENGEAKIADFGCAKWVEPEITEPVRGTPAFMAPEAARGERQGKESDIWAVGCTVIEMVTGSQPWIGADFTDPVSVLYRVGYLGELPELPCSLTEQAKDFLGKCLKKEATERWTASQLLNHPFLVNKEPELVTGLVTNSPTSVTDQMFWRSVEEEVSEDRSSWWECHEDERIGVLSWIGHVVVESTWDLDGEDWITVRRN
AtMEKK19	MEWIRGETIGYGTFSTVSLATRSNNDSGEFPPLMAVKSADSYGAASLANEKSVLDNLGDDCNEIVRCFGEDRTVENGEEMHNLFLEYASRGSLESYLKKLAGEGVPESTVRRHTGSVLRGLRHIHANGFAHCDLKLGNILLFGDGAVKIADFGLAKRIGDLTALNYGVQIRGTPLYMAPESVNDNEYGSEGDVWALGCVVVEMFSGKTAWSLKEGSNFMSLLLRIGVGDEVPMIPEELSEQGRDFLSKCFVKDPKKRWTAEMLLNHPFVTVDVDHDVLVKEEDFVVNMKTEDVSTSPRCPFEFPDWVSVSSGSQTIDSPDERVASLVTDMIPDWSVTNSWVTVR
AtMEKK20	MEWVRGETIGFGTFSTVSTATKSRNSGDFPALIAVKSTDAYGAASLSNEKSVLDSLGDCPEIIRCYGEDSTVENGEEMHNLLLEYASRGSLASYMKKLGGEGLPESTVRRHTGSVLRGLRHIHAKGFAHCDIKLANILLFNDGSVKIADFGLAMRVDGDLTALRKSVEIRGTPLYMAPECVNDNEYGSAADVWALGCAVVEMFSGKTAWSVKEGSHFMSLLIRIGVGDELPKIPEMLSEEGKDFLSKCFVKDPAKRWTAEMLLNHSFVTIDLEDDHRENFVVKVKDEDKVLMSPKCPFEFDDWDSFTLDSNPSFDSPVERLGSLVSGSIPDWSVGGSWLTVR
AtMEKK21	MEWIRRETIGHGSFSTVSLATTSGSSSKAFPSLMAVKSSGVVCSAALRNERDVLDDLGDCSEIVRCFGEGRTVENGEEIYNLFLEYASGGSLADRIKSSGEALPEFEVRRFTRSIVKGLCHIHGNGFTHCDIKLENVLVFGDGDVKISDFGLAKRRSGEVCVEIRGTPLYMAPESVNHGEFESPADIWALGCSVVEMSSGKTAWCLEDGVMNNVMSLLVRIGSGDEVPRIPVELSEEGKDFVSKCFVKNAAERWTAEMLLDHPFLAVDDESGEEDEACSVSPRNPFDFPGWNSVQSPVNDSVMFGSLVGSPEERISGLVSEKVPDWSVSCDWVNVR
