# Supplementary material for: Comparative transcriptomic analysis and genome-wide identification provide insights into the potential role of fungal-responsive MAPK cascade genes in tanshinone accumulation in Salvia miltiorrohiza
Source: Front Plant Sci. 2025 May 16;16:1583953. doi: 10.3389/fpls.2025.1583953 (PMC12141864; doi:10.3389/fpls.2025.1583953)
Supplement: Supplementary file 1 [file DataSheet1.zip › Datasheet 1/Table S4.XLSX]

## Sheet: Sheet1
Table. S4: conserved motifs of MAPK gene family
Motif	Motif Consensus	E-value	Sites	Width
1	HCQYFLYQLLRGLKYIHSANVLHRDLKPSNJLLNABCDLKICDFGLARVS	2.4e-623	17	50
2	YTPAIDIWSVGCIFAEILTRKPLFPGKB	6.2e-317	17	28
3	GKGAYGVVCSAIBTETGEKVAIKKINBAFENRIDAKRTLREIKLLRHLRH	1.5e-514	17	50
4	BIVEIKDIILPPSRREFKDVYIVYELMDTDLHQIIKSNQDL	5.3e-390	17	41
5	FPNADPLALDLLERMLAFDPKDRITVEEALAHPYLSGLHDI	4.1e-296	17	41
6	FMTEYVVTRWYRAPEL	2.5e-222	17	16
7	EREPSCQPISKMEFEFERRRLTKEDVRELIYREILEYHPQMLKEYLRGAE	3.4e-158	7	50
8	VVHQLRLITELLGTPSEETJG	6.9e-130	17	21
9	LRNEKARRYLRQLPKYRKQPF	3.4e-108	17	21
10	EPVCPTPFAFDFEQPSLTEENIKELIWRE	1.6e-95	8	29
conserved motifs of MAPKK gene family
Motif	Motif Consensus	E-value	Sites	Width
1	HRDJKPSNLLINHRGEVKITDFGVSAILASTMDPCNTFVGTYAYMSPERI	1.1e-151	7	50
2	PPAPPDGFSPEFCSFISACLQKDPADRLSAAZLLAHPFITK	4e-90	7	41
3	VIGKGNGGTVYKVRHKWTGQFYALKVIQGNIEEAVRKQIVREJKILRSSD	2.4e-82	6	50
4	SGGYYGYKGDIWSLGLVJLECATGKFPYA	2.6e-67	7	29
5	VKIIPEPYLAAJCKQVLKGLWYLHHRKH	7.6e-44	7	28
6	FYDNGEISIILEYMDGGSLED	6.1e-37	7	21
7	KFLTGSGTFKDGDLLVNRDGVRLVSBNEVQVPSLIQPSDDQLSLADFD	1.8e-11	3	48
8	PDWYELMCAIC	5e-11	7	11
9	PNVVVCHN	1.1e-07	6	8
10	RRRPDLTLPLPQRDPSLAVPLP	26	2	22
conserved motifs of MAPKKK gene family
Motif	Motif Consensus	E-value	Sites	Width
1	LPESVVRRYTRQJLSGLAYLHSKGYVHCDIKGANILVDPB	4.4e-364	21	40
2	AADIWSLGCTVJEMATGKPPWSEY	3.9e-277	21	24
3	LSAEAKDFLRKCLQRDPSARWTAAELLDHPFV	2e-276	20	32
4	QLEQEIALLSRLKHPNIVQYYGSETVGDKLYIYLEYVSGGSIHKLLQKYG	6.6e-244	11	50
5	WTKGELJGRGSFGSVYLAFNR	8.2e-154	21	21
6	SFKGTPYWMAPEVVRGEEQ	1.1e-122	21	19
7	VKLADFGLAKRIK	3.2e-95	20	13
8	GELFAVKEVELLSSDSLSKES	9.4e-87	22	21
9	ENGESVYNLLLEYAPGGTLAD	2.9e-46	10	21
10	DPVAALFRIGNSDEVPEIPSH	4.3e-27	9	21

## Sheet: Sheet2
			4.1e-296
			2.5e-222
			3.4e-158
			6.9e-130
			3.4e-108
			1.6e-95
			1
			2
			3
			4
			5
			6
			7
			8
			9
			10
4			1.5e-514
2			2.4e-623
5			5.3e-390
3			6.2e-317
1
