# Supplementary material for: Comparative transcriptomic analysis and genome-wide identification provide insights into the potential role of fungal-responsive MAPK cascade genes in tanshinone accumulation in Salvia miltiorrohiza
Source: Front Plant Sci. 2025 May 16;16:1583953. doi: 10.3389/fpls.2025.1583953 (PMC12141864; doi:10.3389/fpls.2025.1583953)
Supplement: Supplementary file 1 [file DataSheet1.zip › Datasheet 1/Table S5.XLSX]

## Sheet: Sheet1
Table. S5: Identified MAPK genes expression level fold changes
	gene_name	fc(C_CK1/C_CK0)	log2fc(C_CK1/C_CK0)	significance	regulation	fc(A_CK1/C_CK0)	log2fc(A_CK1/C_CK0)	significance	regulation	fc(Y_CK1/C_CK0)	log2fc(Y_CK1/C_CK0)	significance	regulation	fc(C_CK4/C_CK0)	log2fc(C_CK4/C_CK0)	significance	regulation	fc(A_CK4/C_CK0)	log2fc(A_CK4/C_CK0)	significance	regulation	fc(Y_CK4/C_CK0)	log2fc(Y_CK4/C_CK0)	significance	regulation
SmMPK1	EVM0000718	0.917267	-0.124587	no	down	1.01357	0.0194479	no	up	0.902284	-0.148346	no	down	0.92085	-0.118962	no	down	0.814829	-0.295431	no	down	0.971	-0.0424572	no	down
SmMPK2	EVM0014717	1.04324	0.0610763	no	up	1.05252	0.0738485	no	up	1.06203	0.0868179	no	up	1.06226	0.0871329	no	up	1.07231	0.100717	no	up	1.14911	0.200521	no	up
SmMPK3	EVM0024083	0.963246	-0.0498367	no	down	1.4107	0.496416	no	up	1.18969	0.250582	no	up	2.08143	1.05757	yes	up	1.74262	0.801257	yes	up	1.29644	0.374553	no	up
SmMPK4	EVM0018687	1.35833	0.441835	no	up	2.08143	1.05757	yes	up	1.88165	0.911996	yes	up	2.01013	1.00729	yes	up	3.43237	1.76452	yes	up	3.55799	1.83106	yes	up
SmMPK5	EVM0002191	0.972359	-0.0404396	no	down	0.820492	-0.285438	no	down	0.941246	-0.0873563	no	down	0.689977	-0.53538	yes	down	1.00378	0.00544417	no	up	0.741157	-0.432149	no	down
SmMPK6	EVM0012993	1.35833	0.441835	no	up	1.03574	0.0506643	no	up	1.05841	0.0818998	no	up	1.5602	0.641734	yes	up	0.950401	-0.073392	no	down	1.30536	0.384451	no	up
SmMPK7	EVM0011749	1.1468	0.197609	no	up	1.4107	0.496416	no	up	1.18969	0.250582	no	up	1.24262	0.313385	no	up	1.08817	0.121906	no	up	1.2451	0.316266	no	up
SmMPK8	EVM0018993	0.935661	-0.095942	no	down	0.952134	-0.0707641	no	down	1.07611	0.105827	no	up	0.880339	-0.183869	no	down	1.09106	0.125728	no	up	1.20429	0.268179	no	up
SmMPK9	EVM0001154	0.878881	-0.186259	no	down	0.830391	-0.268138	no	down	0.755226	-0.405019	no	down	0.928814	-0.106539	no	down	0.83611	-0.258235	no	down	0.982242	-0.0258492	no	down
SmMPK10	EVM0015576	0.71598	-0.48201	no	down	0.808777	-0.306186	no	down	0.634304	-0.656753	yes	down	0.641896	-0.639589	yes	down	0.773434	-0.37065	no	down	0.709897	-0.494317	no	down
SmMPK11	EVM0017382	0.720702	-0.472526	no	down	0.748791	-0.417365	no	down	0.400375	-1.32058	yes	down	0.764059	-0.388243	no	down	0.645278	-0.632007	no	down	0.925723	-0.111348	no	down
SmMPK12	EVM0018749	0.966046	-0.0498367	no	down	1.53551	0.618721	yes	up	1.38879	0.473831	no	up	1.40638	0.491991	no	up	1.41233	0.49808	no	up	1.84412	0.882931	yes	up
SmMPK13	EVM0024835	1.06093	0.0853259	no	up	0.990453	-0.0138397	no	down	1.13679	0.184964	no	up	1.09698	0.133544	no	up	1.07945	0.110302	no	up	0.951346	-0.0719586	no	down
SmMPK14	EVM0023408	0.991963	-0.0116421	no	down	0.955027	-0.0663867	no	down	0.972397	-0.040382	no	down	1.10096	0.138759	no	up	0.938369	-0.0917728	no	down	0.975669	-0.0355357	no	down
SmMPK15	EVM0021383	1.00197	0.00283501	no	up	0.808777	-0.306186	no	down	0.790161	-0.339781	no	down	0.927493	-0.108591	no	down	0.901227	-0.150037	no	down	0.990661	-0.0135359	no	down
SmMPK16	EVM0016770	1.06671	0.0931662	no	up	0.748791	-0.417365	no	down	0.826708	-0.274551	no	down	0.94587	-0.0802865	no	down	0.952563	-0.0701135	no	down	1.01881	0.026878	no	up
SmMPK17	EVM0003164	0.966046	-0.0498367	no	down	1.03574	0.0506643	no	up	1.05841	0.0818998	no	up	1.24796	0.319568	no	up	1.29644	0.374553	no	up	2.03411	1.0244	yes	up
SmMPKK1	EVM0008987	1.06093	0.0853259	no	up	0.993348	-0.00962912	no	down	1.06175	0.086444	no	up	1.69264	0.759278	yes	up	0.932944	-0.100137	no	down	1.29644	0.374553	no	up
SmMPKK2	EVM0010280	1.03187	0.0452602	no	up	0.913238	-0.130937	no	down	0.953262	-0.0690559	no	down	0.928508	-0.107013	no	down	1.00532	0.00764994	no	up	0.913862	-0.129952	no	down
SmMPKK3	EVM0011616	0.966046	-0.0498367	no	down	0.978368	-0.0315506	no	down	1.07985	0.11083	no	up	1.03171	0.0450381	no	up	1.27852	0.35447	no	up	1.25464	0.327268	no	up
SmMPKK4	EVM0005015	0.845808	-0.241599	no	down	0.714989	-0.484006	no	down	0.682657	-0.550766	yes	down	0.929176	-0.105976	no	down	0.645278	-0.632007	no	down	0.925723	-0.111348	no	down
SmMPKK5	EVM0010135	1.03187	0.0452602	no	up	1.43712	0.523177	yes	up	2.2703	1.18288	yes	up	0.842487	-0.247274	no	down	3.24323	1.57645	yes	up	3.65479	1.98313	yes	up
SmMPKK6	EVM0010604	0.817308	-0.291049	no	down	0.950562	-0.0731467	no	down	0.933839	-0.0987538	no	down	0.504547	-0.986939	yes	down	1.24003	0.310373	no	up	0.758499	-0.39878	no	down
SmMPKK7	EVM0024815	0.740468	-0.43349	no	down	0.806979	-0.309397	no	down	0.763566	-0.389176	no	down	0.664375	-0.589931	yes	down	0.304108	-1.71734	yes	down	0.927033	-0.109307	no	down
SmMPKKK1	EVM0016603	1.07538	0.104848	no	up	0.84601	-0.241253	no	down	0.773533	-0.370466	no	down	1.00203	0.00292997	no	up	0.819162	-0.28778	no	down	0.94163	-0.0867671	no	down
SmMPKKK2	EVM0010677	0.991963	-0.0116421	no	down	1.70167	0.766948	yes	up	1.6413	0.714836	yes	up	0.978796	-0.03092	no	down	7.71297	2.94729	yes	up	3.55799	1.83106	yes	up
SmMPKKK3	EVM0012950	0.690362	-0.534575	no	down	0.484952	-1.04409	yes	down	0.525132	-0.929248	yes	down	0.789229	-0.341484	no	down	0.393301	-1.3463	yes	down	0.726823	-0.460325	no	down
SmMPKKK4	EVM0014584	1.19203	0.25342	no	up	0.471518	-1.08462	yes	down	0.379958	-1.39609	yes	down	0.74287	-0.428818	no	down	0.950401	-0.073392	no	down	0.535768	-0.900319	yes	down
SmMPKKK5	EVM0023243	0.863143	-0.212329	no	down	0.284092	-1.81557	yes	down	0.235449	-2.08651	yes	down	0.957399	-0.0628077	no	down	0.961929	-0.0559977	no	down	0.46966	-1.09031	yes	down
SmMPKKK6	EVM0018294	0.853841	-0.227961	no	down	0.525132	-0.929248	yes	down	0.559435	-0.837958	yes	down	0.74287	-0.428818	no	down	0.421369	-1.24684	yes	down	0.370295	-1.43325	yes	down
SmMPKKK7	EVM0010412	1.19203	0.25342	no	up	1.3083	0.387697	no	up	0.967969	-0.0469673	no	down	0.883931	-0.177994	no	down	1.69197	0.758706	yes	up	1.59654	0.674953	no	up
SmMPKKK8	EVM0014860	1.0439	0.0619835	no	up	0.808777	-0.306186	no	down	0.790161	-0.339781	no	down	0.286013	-1.80585	yes	down	0.507035	-0.979842	yes	down	0.950401	-0.073392	no	down
SmMPKKK9	EVM0007937	0.842717	-0.24688	no	down	0.748791	-0.417365	no	down	0.826708	-0.274551	no	down	0.565713	-0.821858	yes	down	1.3959	0.4812	no	up	0.922956	-0.115666	no	down
SmMPKKK10	EVM0006834	1.11837	0.161401	no	up	0.906934	-0.14093	no	down	0.632669	-0.660478	yes	down	1.01714	0.0245132	no	up	0.726823	-0.460325	no	down	1.01579	0.0225996	no	up
SmMPKKK11	EVM0018157	0.766413	-0.383807	no	down	0.603796	-0.727867	yes	down	0.714989	-0.484006	no	down	0.885923	-0.174747	no	down	0.396272	-1.33544	yes	down	0.656703	-0.606687	yes	down
SmMPKKK12	EVM0000952	1.18944	0.250288	no	up	1.01848	0.0264244	no	up	0.888196	-0.17105	no	down	1.00411	0.0059239	no	up	0.979501	-0.0298814	no	down	0.961929	-0.0559977	no	down
SmMPKKK13	EVM0021639	0.972359	-0.0404396	no	down	0.950562	-0.0731467	no	down	0.933839	-0.0987538	no	down	1.00085	0.00122259	no	up	0.79476	-0.331409	no	down	0.928199	-0.107493	no	down
SmMPKKK14	EVM0000101	0.657893	-0.604076	no	down	0.806979	-0.309397	no	down	0.763566	-0.389176	no	down	0.771916	-0.373484	no	down	0.751374	-0.412397	no	down	0.656703	-0.606687	no	down
SmMPKKK15	EVM0000509	1.0439	0.0619835	no	up	0.698931	-0.516779	yes	down	0.582252	-0.780285	yes	down	0.838308	-0.254447	no	down	0.523086	-0.934879	yes	down	0.927033	-0.109307	no	down
SmMPKKK16	EVM0015061	1.06093	0.0853259	no	up	0.835819	-0.258737	no	down	0.966747	-0.0487901	no	down	0.555711	-0.847592	yes	down	0.591774	-0.756881	yes	down	0.642999	-0.637111	no	down
SmMPKKK17	EVM0008551	0.817308	-0.291049	no	down	0.966747	-0.0487901	no	down	0.559435	-0.837958	yes	down	1.20259	0.266145	no	up	0.950401	-0.073392	no	down	0.396272	-1.33544	yes	down
SmMPKKK18	EVM0009819	1.19203	0.25342	no	up	0.454541	-1.13752	yes	down	0.747785	-0.419305	no	down	1.23923	0.30944	no	up	0.93267	-0.100561	no	down	1.2956	0.373623	no	up
SmMPKKK19	EVM0024418	1.07538	0.104848	no	up	0.991953	-0.011657	no	down	0.818925	-0.288196	no	down	0.906657	-0.141371	no	down	0.927033	-0.109307	no	down	0.647323	-0.627443	no	down
SmMPKKK20	EVM0022130	1.21791	0.28441	no	up	0.698931	-0.516779	yes	down	0.747785	-0.419305	no	down	1.11901	0.162222	no	up	0.591774	-0.756881	yes	down	0.304108	-1.71734	yes	dowm
SmMPKKK21	EVM0002351	0.714719	-0.484552	no	down	0.835819	-0.258737	no	down	0.966747	-0.0487901	no	down	0.996538	-0.00500389	no	down	1.00531	0.00764741	no	up	0.96679	-0.0487257	no	down
