# Supplementary material for: Comparative transcriptomic analysis and genome-wide identification provide insights into the potential role of fungal-responsive MAPK cascade genes in tanshinone accumulation in Salvia miltiorrohiza
Source: Front Plant Sci. 2025 May 16;16:1583953. doi: 10.3389/fpls.2025.1583953 (PMC12141864; doi:10.3389/fpls.2025.1583953)
Supplement: Supplementary file 1 [file DataSheet1.zip › Datasheet 1/Table S6.XLSX]

## Sheet: Sheet1
Table. S6: RTqPCR primers for candidates MAPK genes
gene name	FORWARD	REVERSE
SmMPK4	GGTCTCGCAAGGACAACATC	GGGAGCTGCCTAACGTATCT
SmMPKK5	CAGCTCCAATACTCCGACCT	TTGAATCTCTCCGCTGTGGT
SmMPKKK6	AGTGGAGGTGTCGGAATGTT	CCCTCACAGTCACCCATTCT
SmMPKKK11	AGACAGCTATTCGTGCGAGA	ACGTACCCGAACTTGTGGAT
SmMPKKK20	GCAGGAACTTCTCCCAGGAT	AGTTGCTGAGCAGATTCCCT

## Sheet: Sheet2
			4.1e-296
			2.5e-222
			3.4e-158
			6.9e-130
			3.4e-108
			1.6e-95
			1
			2
			3
			4
			5
			6
			7
			8
			9
			10
4			1.5e-514
2			2.4e-623
5			5.3e-390
3			6.2e-317
1
