# Supplementary material for: Comparative transcriptomic analysis and genome-wide identification provide insights into the potential role of fungal-responsive MAPK cascade genes in tanshinone accumulation in Salvia miltiorrohiza
Source: Front Plant Sci. 2025 May 16;16:1583953. doi: 10.3389/fpls.2025.1583953 (PMC12141864; doi:10.3389/fpls.2025.1583953)
Supplement: Supplementary file 1 [file DataSheet1.zip › Datasheet 1/Table S7.XLSX]

## Sheet: Sheet1
Table. S7: Go term and annonation of identified Sm MAPK genes in Salvia miltirrohiza
#node	identifier	category	term ID	term description
SmMPK1	180675.A0A4D8ZKT2	GO Component	GO:0005622	Intracellular anatomical structure
SmMPK1	180675.A0A4D8ZKT2	GO Component	GO:0005634	Nucleus
SmMPK1	180675.A0A4D8ZKT2	GO Component	GO:0005737	Cytoplasm
SmMPK1	180675.A0A4D8ZKT2	GO Component	GO:0043226	Organelle
SmMPK1	180675.A0A4D8ZKT2	GO Component	GO:0043227	Membrane-bounded organelle
SmMPK1	180675.A0A4D8ZKT2	GO Component	GO:0043229	Intracellular organelle
SmMPK1	180675.A0A4D8ZKT2	GO Component	GO:0043231	Intracellular membrane-bounded organelle
SmMPK1	180675.A0A4D8ZKT2	GO Component	GO:0110165	Cellular anatomical entity
SmMPK10	180675.A0A4D8ZAI0	GO Component	GO:0005622	Intracellular anatomical structure
SmMPK10	180675.A0A4D8ZAI0	GO Component	GO:0005634	Nucleus
SmMPK10	180675.A0A4D8ZAI0	GO Component	GO:0005737	Cytoplasm
SmMPK10	180675.A0A4D8ZAI0	GO Component	GO:0043226	Organelle
SmMPK10	180675.A0A4D8ZAI0	GO Component	GO:0043227	Membrane-bounded organelle
SmMPK10	180675.A0A4D8ZAI0	GO Component	GO:0043229	Intracellular organelle
SmMPK10	180675.A0A4D8ZAI0	GO Component	GO:0043231	Intracellular membrane-bounded organelle
SmMPK10	180675.A0A4D8ZAI0	GO Component	GO:0110165	Cellular anatomical entity
SmMPK11	180675.A0A4D9B6D4	GO Component	GO:0005622	Intracellular anatomical structure
SmMPK11	180675.A0A4D9B6D4	GO Component	GO:0005634	Nucleus
SmMPK11	180675.A0A4D9B6D4	GO Component	GO:0005737	Cytoplasm
SmMPK11	180675.A0A4D9B6D4	GO Component	GO:0043226	Organelle
SmMPK11	180675.A0A4D9B6D4	GO Component	GO:0043227	Membrane-bounded organelle
SmMPK11	180675.A0A4D9B6D4	GO Component	GO:0043229	Intracellular organelle
SmMPK11	180675.A0A4D9B6D4	GO Component	GO:0043231	Intracellular membrane-bounded organelle
SmMPK11	180675.A0A4D9B6D4	GO Component	GO:0110165	Cellular anatomical entity
SmMPK12	180675.A0A4D8ZYD5	GO Component	GO:0005622	Intracellular anatomical structure
SmMPK12	180675.A0A4D8ZYD5	GO Component	GO:0005634	Nucleus
SmMPK12	180675.A0A4D8ZYD5	GO Component	GO:0005737	Cytoplasm
SmMPK12	180675.A0A4D8ZYD5	GO Component	GO:0043226	Organelle
SmMPK12	180675.A0A4D8ZYD5	GO Component	GO:0043227	Membrane-bounded organelle
SmMPK12	180675.A0A4D8ZYD5	GO Component	GO:0043229	Intracellular organelle
SmMPK12	180675.A0A4D8ZYD5	GO Component	GO:0043231	Intracellular membrane-bounded organelle
SmMPK12	180675.A0A4D8ZYD5	GO Component	GO:0110165	Cellular anatomical entity
SmMPK13	180675.A0A4D9BW89	GO Component	GO:0005622	Intracellular anatomical structure
SmMPK13	180675.A0A4D9BW89	GO Component	GO:0005634	Nucleus
SmMPK13	180675.A0A4D9BW89	GO Component	GO:0005737	Cytoplasm
SmMPK13	180675.A0A4D9BW89	GO Component	GO:0043226	Organelle
SmMPK13	180675.A0A4D9BW89	GO Component	GO:0043227	Membrane-bounded organelle
SmMPK13	180675.A0A4D9BW89	GO Component	GO:0043229	Intracellular organelle
SmMPK13	180675.A0A4D9BW89	GO Component	GO:0043231	Intracellular membrane-bounded organelle
SmMPK13	180675.A0A4D9BW89	GO Component	GO:0110165	Cellular anatomical entity
SmMPK14	180675.A0A4D8YZN9	GO Component	GO:0005622	Intracellular anatomical structure
SmMPK14	180675.A0A4D8YZN9	GO Component	GO:0005634	Nucleus
SmMPK14	180675.A0A4D8YZN9	GO Component	GO:0005737	Cytoplasm
SmMPK14	180675.A0A4D8YZN9	GO Component	GO:0043226	Organelle
SmMPK14	180675.A0A4D8YZN9	GO Component	GO:0043227	Membrane-bounded organelle
SmMPK14	180675.A0A4D8YZN9	GO Component	GO:0043229	Intracellular organelle
SmMPK14	180675.A0A4D8YZN9	GO Component	GO:0043231	Intracellular membrane-bounded organelle
SmMPK14	180675.A0A4D8YZN9	GO Component	GO:0110165	Cellular anatomical entity
SmMPK15	180675.A0A4D8ZU54	GO Component	GO:0005622	Intracellular anatomical structure
SmMPK15	180675.A0A4D8ZU54	GO Component	GO:0005634	Nucleus
SmMPK15	180675.A0A4D8ZU54	GO Component	GO:0005737	Cytoplasm
SmMPK15	180675.A0A4D8ZU54	GO Component	GO:0043226	Organelle
SmMPK15	180675.A0A4D8ZU54	GO Component	GO:0043227	Membrane-bounded organelle
SmMPK15	180675.A0A4D8ZU54	GO Component	GO:0043229	Intracellular organelle
SmMPK15	180675.A0A4D8ZU54	GO Component	GO:0043231	Intracellular membrane-bounded organelle
SmMPK15	180675.A0A4D8ZU54	GO Component	GO:0110165	Cellular anatomical entity
SmMPK16	180675.A0A4D9BLK1	GO Component	GO:0005622	Intracellular anatomical structure
SmMPK16	180675.A0A4D9BLK1	GO Component	GO:0005634	Nucleus
SmMPK16	180675.A0A4D9BLK1	GO Component	GO:0005737	Cytoplasm
SmMPK16	180675.A0A4D9BLK1	GO Component	GO:0043226	Organelle
SmMPK16	180675.A0A4D9BLK1	GO Component	GO:0043227	Membrane-bounded organelle
SmMPK16	180675.A0A4D9BLK1	GO Component	GO:0043229	Intracellular organelle
SmMPK16	180675.A0A4D9BLK1	GO Component	GO:0043231	Intracellular membrane-bounded organelle
SmMPK16	180675.A0A4D9BLK1	GO Component	GO:0110165	Cellular anatomical entity
SmMPK17	180675.A0A4D9A8N6	GO Component	GO:0005622	Intracellular anatomical structure
SmMPK17	180675.A0A4D9A8N6	GO Component	GO:0005634	Nucleus
SmMPK17	180675.A0A4D9A8N6	GO Component	GO:0005737	Cytoplasm
SmMPK17	180675.A0A4D9A8N6	GO Component	GO:0043226	Organelle
SmMPK17	180675.A0A4D9A8N6	GO Component	GO:0043227	Membrane-bounded organelle
SmMPK17	180675.A0A4D9A8N6	GO Component	GO:0043229	Intracellular organelle
SmMPK17	180675.A0A4D9A8N6	GO Component	GO:0043231	Intracellular membrane-bounded organelle
SmMPK17	180675.A0A4D9A8N6	GO Component	GO:0110165	Cellular anatomical entity
SmMPK2	180675.A0A4D8ZZZ8	GO Component	GO:0005622	Intracellular anatomical structure
SmMPK2	180675.A0A4D8ZZZ8	GO Component	GO:0005634	Nucleus
SmMPK2	180675.A0A4D8ZZZ8	GO Component	GO:0005737	Cytoplasm
SmMPK2	180675.A0A4D8ZZZ8	GO Component	GO:0043226	Organelle
SmMPK2	180675.A0A4D8ZZZ8	GO Component	GO:0043227	Membrane-bounded organelle
SmMPK2	180675.A0A4D8ZZZ8	GO Component	GO:0043229	Intracellular organelle
SmMPK2	180675.A0A4D8ZZZ8	GO Component	GO:0043231	Intracellular membrane-bounded organelle
SmMPK2	180675.A0A4D8ZZZ8	GO Component	GO:0110165	Cellular anatomical entity
SmMPK3	180675.A0A4D9BX66	GO Component	GO:0005622	Intracellular anatomical structure
SmMPK3	180675.A0A4D9BX66	GO Component	GO:0005634	Nucleus
SmMPK3	180675.A0A4D9BX66	GO Component	GO:0005737	Cytoplasm
SmMPK3	180675.A0A4D9BX66	GO Component	GO:0043226	Organelle
SmMPK3	180675.A0A4D9BX66	GO Component	GO:0043227	Membrane-bounded organelle
SmMPK3	180675.A0A4D9BX66	GO Component	GO:0043229	Intracellular organelle
SmMPK3	180675.A0A4D9BX66	GO Component	GO:0043231	Intracellular membrane-bounded organelle
SmMPK3	180675.A0A4D9BX66	GO Component	GO:0110165	Cellular anatomical entity
SmMPK4	180675.A0A4D9BC11	GO Component	GO:0005622	Intracellular anatomical structure
SmMPK4	180675.A0A4D9BC11	GO Component	GO:0005634	Nucleus
SmMPK4	180675.A0A4D9BC11	GO Component	GO:0005737	Cytoplasm
SmMPK4	180675.A0A4D9BC11	GO Component	GO:0043226	Organelle
SmMPK4	180675.A0A4D9BC11	GO Component	GO:0043227	Membrane-bounded organelle
SmMPK4	180675.A0A4D9BC11	GO Component	GO:0043229	Intracellular organelle
SmMPK4	180675.A0A4D9BC11	GO Component	GO:0043231	Intracellular membrane-bounded organelle
SmMPK4	180675.A0A4D9BC11	GO Component	GO:0110165	Cellular anatomical entity
SmMPK5	180675.A0A4D8YZ03	GO Component	GO:0005622	Intracellular anatomical structure
SmMPK5	180675.A0A4D8YZ03	GO Component	GO:0005634	Nucleus
SmMPK5	180675.A0A4D8YZ03	GO Component	GO:0005737	Cytoplasm
SmMPK5	180675.A0A4D8YZ03	GO Component	GO:0043226	Organelle
SmMPK5	180675.A0A4D8YZ03	GO Component	GO:0043227	Membrane-bounded organelle
SmMPK5	180675.A0A4D8YZ03	GO Component	GO:0043229	Intracellular organelle
SmMPK5	180675.A0A4D8YZ03	GO Component	GO:0043231	Intracellular membrane-bounded organelle
SmMPK5	180675.A0A4D8YZ03	GO Component	GO:0110165	Cellular anatomical entity
SmMPK6	180675.A0A4D8ZCA5	GO Component	GO:0005622	Intracellular anatomical structure
SmMPK6	180675.A0A4D8ZCA5	GO Component	GO:0005634	Nucleus
SmMPK6	180675.A0A4D8ZCA5	GO Component	GO:0005737	Cytoplasm
SmMPK6	180675.A0A4D8ZCA5	GO Component	GO:0043226	Organelle
SmMPK6	180675.A0A4D8ZCA5	GO Component	GO:0043227	Membrane-bounded organelle
SmMPK6	180675.A0A4D8ZCA5	GO Component	GO:0043229	Intracellular organelle
SmMPK6	180675.A0A4D8ZCA5	GO Component	GO:0043231	Intracellular membrane-bounded organelle
SmMPK6	180675.A0A4D8ZCA5	GO Component	GO:0110165	Cellular anatomical entity
SmMPK7	180675.A0A4D8ZB93	GO Component	GO:0005622	Intracellular anatomical structure
SmMPK7	180675.A0A4D8ZB93	GO Component	GO:0005634	Nucleus
SmMPK7	180675.A0A4D8ZB93	GO Component	GO:0005737	Cytoplasm
SmMPK7	180675.A0A4D8ZB93	GO Component	GO:0043226	Organelle
SmMPK7	180675.A0A4D8ZB93	GO Component	GO:0043227	Membrane-bounded organelle
SmMPK7	180675.A0A4D8ZB93	GO Component	GO:0043229	Intracellular organelle
SmMPK7	180675.A0A4D8ZB93	GO Component	GO:0043231	Intracellular membrane-bounded organelle
SmMPK7	180675.A0A4D8ZB93	GO Component	GO:0110165	Cellular anatomical entity
SmMPK8	180675.A0A4D8Z6C6	GO Component	GO:0005622	Intracellular anatomical structure
SmMPK8	180675.A0A4D8Z6C6	GO Component	GO:0005634	Nucleus
SmMPK8	180675.A0A4D8Z6C6	GO Component	GO:0005737	Cytoplasm
SmMPK8	180675.A0A4D8Z6C6	GO Component	GO:0043226	Organelle
SmMPK8	180675.A0A4D8Z6C6	GO Component	GO:0043227	Membrane-bounded organelle
SmMPK8	180675.A0A4D8Z6C6	GO Component	GO:0043229	Intracellular organelle
SmMPK8	180675.A0A4D8Z6C6	GO Component	GO:0043231	Intracellular membrane-bounded organelle
SmMPK8	180675.A0A4D8Z6C6	GO Component	GO:0110165	Cellular anatomical entity
SmMPK9	180675.A0A4D9ACV9	GO Component	GO:0005622	Intracellular anatomical structure
SmMPK9	180675.A0A4D9ACV9	GO Component	GO:0005634	Nucleus
SmMPK9	180675.A0A4D9ACV9	GO Component	GO:0005737	Cytoplasm
SmMPK9	180675.A0A4D9ACV9	GO Component	GO:0043226	Organelle
SmMPK9	180675.A0A4D9ACV9	GO Component	GO:0043227	Membrane-bounded organelle
SmMPK9	180675.A0A4D9ACV9	GO Component	GO:0043229	Intracellular organelle
SmMPK9	180675.A0A4D9ACV9	GO Component	GO:0043231	Intracellular membrane-bounded organelle
SmMPK9	180675.A0A4D9ACV9	GO Component	GO:0110165	Cellular anatomical entity
SmMPKK1	180675.A0A4D9AI04	GO Component	GO:0005622	Intracellular anatomical structure
SmMPKK1	180675.A0A4D9AI04	GO Component	GO:0005737	Cytoplasm
SmMPKK1	180675.A0A4D9AI04	GO Component	GO:0110165	Cellular anatomical entity
SmMPKK2	180675.A0A4D9AL83	GO Component	GO:0005622	Intracellular anatomical structure
SmMPKK2	180675.A0A4D9AL83	GO Component	GO:0005737	Cytoplasm
SmMPKK2	180675.A0A4D9AL83	GO Component	GO:0110165	Cellular anatomical entity
SmMPKK3	180675.A0A4D9C3Q3	GO Component	GO:0005622	Intracellular anatomical structure
SmMPKK3	180675.A0A4D9C3Q3	GO Component	GO:0005634	Nucleus
SmMPKK3	180675.A0A4D9C3Q3	GO Component	GO:0005737	Cytoplasm
SmMPKK3	180675.A0A4D9C3Q3	GO Component	GO:0043226	Organelle
SmMPKK3	180675.A0A4D9C3Q3	GO Component	GO:0043227	Membrane-bounded organelle
SmMPKK3	180675.A0A4D9C3Q3	GO Component	GO:0043229	Intracellular organelle
SmMPKK3	180675.A0A4D9C3Q3	GO Component	GO:0043231	Intracellular membrane-bounded organelle
SmMPKK3	180675.A0A4D9C3Q3	GO Component	GO:0110165	Cellular anatomical entity
SmMPKK4	180675.A0A4D9BEM6	GO Component	GO:0005622	Intracellular anatomical structure
SmMPKK4	180675.A0A4D9BEM6	GO Component	GO:0005737	Cytoplasm
SmMPKK4	180675.A0A4D9BEM6	GO Component	GO:0110165	Cellular anatomical entity
SmMPKK5	180675.A0A4D8YJ89	GO Component	GO:0005622	Intracellular anatomical structure
SmMPKK5	180675.A0A4D8YJ89	GO Component	GO:0005737	Cytoplasm
SmMPKK5	180675.A0A4D8YJ89	GO Component	GO:0110165	Cellular anatomical entity
SmMPKK6	180675.A0A4D9ARP5	GO Component	GO:0005622	Intracellular anatomical structure
SmMPKK6	180675.A0A4D9ARP5	GO Component	GO:0005737	Cytoplasm
SmMPKK6	180675.A0A4D9ARP5	GO Component	GO:0009524	Phragmoplast
SmMPKK6	180675.A0A4D9ARP5	GO Component	GO:0110165	Cellular anatomical entity
SmMPKK7	180675.A0A4D9C462	GO Component	GO:0005622	Intracellular anatomical structure
SmMPKK7	180675.A0A4D9C462	GO Component	GO:0005737	Cytoplasm
SmMPKK7	180675.A0A4D9C462	GO Component	GO:0110165	Cellular anatomical entity
SmMPKKK1	180675.A0A4D9BFE3	GO Component	GO:0005622	Intracellular anatomical structure
SmMPKKK1	180675.A0A4D9BFE3	GO Component	GO:0005737	Cytoplasm
SmMPKKK1	180675.A0A4D9BFE3	GO Component	GO:0110165	Cellular anatomical entity
SmMPKKK10	180675.A0A4D8XV87	GO Component	GO:0005622	Intracellular anatomical structure
SmMPKKK10	180675.A0A4D8XV87	GO Component	GO:0005737	Cytoplasm
SmMPKKK10	180675.A0A4D8XV87	GO Component	GO:0110165	Cellular anatomical entity
SmMPKKK11	180675.A0A4D9ADI3	GO Component	GO:0005622	Intracellular anatomical structure
SmMPKKK11	180675.A0A4D9ADI3	GO Component	GO:0005737	Cytoplasm
SmMPKKK11	180675.A0A4D9ADI3	GO Component	GO:0110165	Cellular anatomical entity
SmMPKKK12	180675.A0A4D8ZSB8	GO Component	GO:0005622	Intracellular anatomical structure
SmMPKKK12	180675.A0A4D8ZSB8	GO Component	GO:0005737	Cytoplasm
SmMPKKK12	180675.A0A4D8ZSB8	GO Component	GO:0110165	Cellular anatomical entity
SmMPKKK13	180675.A0A4D9ARU7	GO Component	GO:0000793	Condensed chromosome
SmMPKKK13	180675.A0A4D9ARU7	GO Component	GO:0000796	Condensin complex
SmMPKKK13	180675.A0A4D9ARU7	GO Component	GO:0005622	Intracellular anatomical structure
SmMPKKK13	180675.A0A4D9ARU7	GO Component	GO:0005694	Chromosome
SmMPKKK13	180675.A0A4D9ARU7	GO Component	GO:0005737	Cytoplasm
SmMPKKK13	180675.A0A4D9ARU7	GO Component	GO:0032991	Protein-containing complex
SmMPKKK13	180675.A0A4D9ARU7	GO Component	GO:0043226	Organelle
SmMPKKK13	180675.A0A4D9ARU7	GO Component	GO:0043228	Non-membrane-bounded organelle
SmMPKKK13	180675.A0A4D9ARU7	GO Component	GO:0043229	Intracellular organelle
SmMPKKK13	180675.A0A4D9ARU7	GO Component	GO:0043232	Intracellular non-membrane-bounded organelle
SmMPKKK13	180675.A0A4D9ARU7	GO Component	GO:0044815	DNA packaging complex
SmMPKKK13	180675.A0A4D9ARU7	GO Component	GO:0110165	Cellular anatomical entity
SmMPKKK14	180675.A0A4D8ZZU1	GO Component	GO:0005622	Intracellular anatomical structure
SmMPKKK14	180675.A0A4D8ZZU1	GO Component	GO:0005737	Cytoplasm
SmMPKKK14	180675.A0A4D8ZZU1	GO Component	GO:0110165	Cellular anatomical entity
SmMPKKK15	180675.A0A4D9C028	GO Component	GO:0005622	Intracellular anatomical structure
SmMPKKK15	180675.A0A4D9C028	GO Component	GO:0005737	Cytoplasm
SmMPKKK15	180675.A0A4D9C028	GO Component	GO:0005829	Cytosol
SmMPKKK15	180675.A0A4D9C028	GO Component	GO:0005886	Plasma membrane
SmMPKKK15	180675.A0A4D9C028	GO Component	GO:0016020	Membrane
SmMPKKK15	180675.A0A4D9C028	GO Component	GO:0071944	Cell periphery
SmMPKKK15	180675.A0A4D9C028	GO Component	GO:0110165	Cellular anatomical entity
SmMPKKK16	180675.A0A4D9AFH4	GO Component	GO:0005622	Intracellular anatomical structure
SmMPKKK16	180675.A0A4D9AFH4	GO Component	GO:0005737	Cytoplasm
SmMPKKK16	180675.A0A4D9AFH4	GO Component	GO:0005829	Cytosol
SmMPKKK16	180675.A0A4D9AFH4	GO Component	GO:0005886	Plasma membrane
SmMPKKK16	180675.A0A4D9AFH4	GO Component	GO:0016020	Membrane
SmMPKKK16	180675.A0A4D9AFH4	GO Component	GO:0071944	Cell periphery
SmMPKKK16	180675.A0A4D9AFH4	GO Component	GO:0110165	Cellular anatomical entity
SmMPKKK17	180675.A0A4D9BLL6	GO Component	GO:0005622	Intracellular anatomical structure
SmMPKKK17	180675.A0A4D9BLL6	GO Component	GO:0005634	Nucleus
SmMPKKK17	180675.A0A4D9BLL6	GO Component	GO:0005737	Cytoplasm
SmMPKKK17	180675.A0A4D9BLL6	GO Component	GO:0005856	Cytoskeleton
SmMPKKK17	180675.A0A4D9BLL6	GO Component	GO:0009524	Phragmoplast
SmMPKKK17	180675.A0A4D9BLL6	GO Component	GO:0043226	Organelle
SmMPKKK17	180675.A0A4D9BLL6	GO Component	GO:0043227	Membrane-bounded organelle
SmMPKKK17	180675.A0A4D9BLL6	GO Component	GO:0043228	Non-membrane-bounded organelle
SmMPKKK17	180675.A0A4D9BLL6	GO Component	GO:0043229	Intracellular organelle
SmMPKKK17	180675.A0A4D9BLL6	GO Component	GO:0043231	Intracellular membrane-bounded organelle
SmMPKKK17	180675.A0A4D9BLL6	GO Component	GO:0043232	Intracellular non-membrane-bounded organelle
SmMPKKK17	180675.A0A4D9BLL6	GO Component	GO:0110165	Cellular anatomical entity
SmMPKKK18	180675.A0A4D9BN34	GO Component	GO:0005622	Intracellular anatomical structure
SmMPKKK18	180675.A0A4D9BN34	GO Component	GO:0005737	Cytoplasm
SmMPKKK18	180675.A0A4D9BN34	GO Component	GO:0005886	Plasma membrane
SmMPKKK18	180675.A0A4D9BN34	GO Component	GO:0005938	Cell cortex
SmMPKKK18	180675.A0A4D9BN34	GO Component	GO:0016020	Membrane
SmMPKKK18	180675.A0A4D9BN34	GO Component	GO:0071944	Cell periphery
SmMPKKK18	180675.A0A4D9BN34	GO Component	GO:0110165	Cellular anatomical entity
SmMPKKK19	180675.A0A4D8Y4E7	GO Component	GO:0005622	Intracellular anatomical structure
SmMPKKK19	180675.A0A4D8Y4E7	GO Component	GO:0005737	Cytoplasm
SmMPKKK19	180675.A0A4D8Y4E7	GO Component	GO:0005886	Plasma membrane
SmMPKKK19	180675.A0A4D8Y4E7	GO Component	GO:0005938	Cell cortex
SmMPKKK19	180675.A0A4D8Y4E7	GO Component	GO:0016020	Membrane
SmMPKKK19	180675.A0A4D8Y4E7	GO Component	GO:0071944	Cell periphery
SmMPKKK19	180675.A0A4D8Y4E7	GO Component	GO:0110165	Cellular anatomical entity
SmMPKKK2	180675.A0A4D8YRC2	GO Component	GO:0005622	Intracellular anatomical structure
SmMPKKK2	180675.A0A4D8YRC2	GO Component	GO:0005737	Cytoplasm
SmMPKKK2	180675.A0A4D8YRC2	GO Component	GO:0110165	Cellular anatomical entity
SmMPKKK20	180675.A0A4D8YSH2	GO Component	GO:0005622	Intracellular anatomical structure
SmMPKKK20	180675.A0A4D8YSH2	GO Component	GO:0005737	Cytoplasm
SmMPKKK20	180675.A0A4D8YSH2	GO Component	GO:0005886	Plasma membrane
SmMPKKK20	180675.A0A4D8YSH2	GO Component	GO:0005938	Cell cortex
SmMPKKK20	180675.A0A4D8YSH2	GO Component	GO:0016020	Membrane
SmMPKKK20	180675.A0A4D8YSH2	GO Component	GO:0071944	Cell periphery
SmMPKKK20	180675.A0A4D8YSH2	GO Component	GO:0110165	Cellular anatomical entity
SmMPKKK21	180675.A0A4D8ZMX6	GO Component	GO:0005622	Intracellular anatomical structure
SmMPKKK21	180675.A0A4D8ZMX6	GO Component	GO:0005737	Cytoplasm
SmMPKKK21	180675.A0A4D8ZMX6	GO Component	GO:0005886	Plasma membrane
SmMPKKK21	180675.A0A4D8ZMX6	GO Component	GO:0005938	Cell cortex
SmMPKKK21	180675.A0A4D8ZMX6	GO Component	GO:0016020	Membrane
SmMPKKK21	180675.A0A4D8ZMX6	GO Component	GO:0071944	Cell periphery
SmMPKKK21	180675.A0A4D8ZMX6	GO Component	GO:0110165	Cellular anatomical entity
SmMPKKK22	180675.A0A4D8ZIQ2	GO Component	GO:0005622	Intracellular anatomical structure
SmMPKKK22	180675.A0A4D8ZIQ2	GO Component	GO:0005634	Nucleus
SmMPKKK22	180675.A0A4D8ZIQ2	GO Component	GO:0043226	Organelle
SmMPKKK22	180675.A0A4D8ZIQ2	GO Component	GO:0043227	Membrane-bounded organelle
SmMPKKK22	180675.A0A4D8ZIQ2	GO Component	GO:0043229	Intracellular organelle
SmMPKKK22	180675.A0A4D8ZIQ2	GO Component	GO:0043231	Intracellular membrane-bounded organelle
SmMPKKK22	180675.A0A4D8ZIQ2	GO Component	GO:0110165	Cellular anatomical entity
SmMPKKK3	180675.A0A4D8ZRF1	GO Component	GO:0005622	Intracellular anatomical structure
SmMPKKK3	180675.A0A4D8ZRF1	GO Component	GO:0005634	Nucleus
SmMPKKK3	180675.A0A4D8ZRF1	GO Component	GO:0043226	Organelle
SmMPKKK3	180675.A0A4D8ZRF1	GO Component	GO:0043227	Membrane-bounded organelle
SmMPKKK3	180675.A0A4D8ZRF1	GO Component	GO:0043229	Intracellular organelle
SmMPKKK3	180675.A0A4D8ZRF1	GO Component	GO:0043231	Intracellular membrane-bounded organelle
SmMPKKK3	180675.A0A4D8ZRF1	GO Component	GO:0110165	Cellular anatomical entity
SmMPKKK4	180675.A0A4D8Z814	GO Component	GO:0005622	Intracellular anatomical structure
SmMPKKK4	180675.A0A4D8Z814	GO Component	GO:0005737	Cytoplasm
SmMPKKK4	180675.A0A4D8Z814	GO Component	GO:0110165	Cellular anatomical entity
SmMPKKK5	180675.A0A4D8Y9X2	GO Component	GO:0005622	Intracellular anatomical structure
SmMPKKK5	180675.A0A4D8Y9X2	GO Component	GO:0005634	Nucleus
SmMPKKK5	180675.A0A4D8Y9X2	GO Component	GO:0043226	Organelle
SmMPKKK5	180675.A0A4D8Y9X2	GO Component	GO:0043227	Membrane-bounded organelle
SmMPKKK5	180675.A0A4D8Y9X2	GO Component	GO:0043229	Intracellular organelle
SmMPKKK5	180675.A0A4D8Y9X2	GO Component	GO:0043231	Intracellular membrane-bounded organelle
SmMPKKK5	180675.A0A4D8Y9X2	GO Component	GO:0110165	Cellular anatomical entity
SmMPKKK6	180675.A0A4D9AMI1	GO Component	GO:0005622	Intracellular anatomical structure
SmMPKKK6	180675.A0A4D9AMI1	GO Component	GO:0005634	Nucleus
SmMPKKK6	180675.A0A4D9AMI1	GO Component	GO:0043226	Organelle
SmMPKKK6	180675.A0A4D9AMI1	GO Component	GO:0043227	Membrane-bounded organelle
SmMPKKK6	180675.A0A4D9AMI1	GO Component	GO:0043229	Intracellular organelle
SmMPKKK6	180675.A0A4D9AMI1	GO Component	GO:0043231	Intracellular membrane-bounded organelle
SmMPKKK6	180675.A0A4D9AMI1	GO Component	GO:0110165	Cellular anatomical entity
SmMPKKK7	180675.A0A4D8ZXT0	GO Component	GO:0005622	Intracellular anatomical structure
SmMPKKK7	180675.A0A4D8ZXT0	GO Component	GO:0005737	Cytoplasm
SmMPKKK7	180675.A0A4D8ZXT0	GO Component	GO:0110165	Cellular anatomical entity
SmMPK1	180675.A0A4D8ZKT2	GO Function	GO:0000166	Nucleotide binding
SmMPK1	180675.A0A4D8ZKT2	GO Function	GO:0003824	Catalytic activity
SmMPK1	180675.A0A4D8ZKT2	GO Function	GO:0004672	Protein kinase activity
SmMPK1	180675.A0A4D8ZKT2	GO Function	GO:0004674	Protein serine/threonine kinase activity
SmMPK1	180675.A0A4D8ZKT2	GO Function	GO:0004707	MAP kinase activity
SmMPK1	180675.A0A4D8ZKT2	GO Function	GO:0005488	Binding
SmMPK1	180675.A0A4D8ZKT2	GO Function	GO:0005524	ATP binding
SmMPK1	180675.A0A4D8ZKT2	GO Function	GO:0016301	Kinase activity
SmMPK1	180675.A0A4D8ZKT2	GO Function	GO:0016740	Transferase activity
SmMPK1	180675.A0A4D8ZKT2	GO Function	GO:0016772	Transferase activity, transferring phosphorus-containing groups
SmMPK1	180675.A0A4D8ZKT2	GO Function	GO:0016773	Phosphotransferase activity, alcohol group as acceptor
SmMPK1	180675.A0A4D8ZKT2	GO Function	GO:0017076	Purine nucleotide binding
SmMPK1	180675.A0A4D8ZKT2	GO Function	GO:0030554	Adenyl nucleotide binding
SmMPK1	180675.A0A4D8ZKT2	GO Function	GO:0032553	Ribonucleotide binding
SmMPK1	180675.A0A4D8ZKT2	GO Function	GO:0032555	Purine ribonucleotide binding
SmMPK1	180675.A0A4D8ZKT2	GO Function	GO:0032559	Adenyl ribonucleotide binding
SmMPK1	180675.A0A4D8ZKT2	GO Function	GO:0035639	Purine ribonucleoside triphosphate binding
SmMPK1	180675.A0A4D8ZKT2	GO Function	GO:0036094	Small molecule binding
SmMPK1	180675.A0A4D8ZKT2	GO Function	GO:0043167	Ion binding
SmMPK1	180675.A0A4D8ZKT2	GO Function	GO:0043168	Anion binding
SmMPK1	180675.A0A4D8ZKT2	GO Function	GO:0097159	Organic cyclic compound binding
SmMPK1	180675.A0A4D8ZKT2	GO Function	GO:0097367	Carbohydrate derivative binding
SmMPK1	180675.A0A4D8ZKT2	GO Function	GO:0106310	Protein serine kinase activity
SmMPK1	180675.A0A4D8ZKT2	GO Function	GO:0140096	Catalytic activity, acting on a protein
SmMPK1	180675.A0A4D8ZKT2	GO Function	GO:1901265	Nucleoside phosphate binding
SmMPK1	180675.A0A4D8ZKT2	GO Function	GO:1901363	Heterocyclic compound binding
SmMPK10	180675.A0A4D8ZAI0	GO Function	GO:0000166	Nucleotide binding
SmMPK10	180675.A0A4D8ZAI0	GO Function	GO:0003824	Catalytic activity
SmMPK10	180675.A0A4D8ZAI0	GO Function	GO:0004672	Protein kinase activity
SmMPK10	180675.A0A4D8ZAI0	GO Function	GO:0004674	Protein serine/threonine kinase activity
SmMPK10	180675.A0A4D8ZAI0	GO Function	GO:0004707	MAP kinase activity
SmMPK10	180675.A0A4D8ZAI0	GO Function	GO:0005488	Binding
SmMPK10	180675.A0A4D8ZAI0	GO Function	GO:0005524	ATP binding
SmMPK10	180675.A0A4D8ZAI0	GO Function	GO:0016301	Kinase activity
SmMPK10	180675.A0A4D8ZAI0	GO Function	GO:0016740	Transferase activity
SmMPK10	180675.A0A4D8ZAI0	GO Function	GO:0016772	Transferase activity, transferring phosphorus-containing groups
SmMPK10	180675.A0A4D8ZAI0	GO Function	GO:0016773	Phosphotransferase activity, alcohol group as acceptor
SmMPK10	180675.A0A4D8ZAI0	GO Function	GO:0017076	Purine nucleotide binding
SmMPK10	180675.A0A4D8ZAI0	GO Function	GO:0030554	Adenyl nucleotide binding
SmMPK10	180675.A0A4D8ZAI0	GO Function	GO:0032553	Ribonucleotide binding
SmMPK10	180675.A0A4D8ZAI0	GO Function	GO:0032555	Purine ribonucleotide binding
SmMPK10	180675.A0A4D8ZAI0	GO Function	GO:0032559	Adenyl ribonucleotide binding
SmMPK10	180675.A0A4D8ZAI0	GO Function	GO:0035639	Purine ribonucleoside triphosphate binding
SmMPK10	180675.A0A4D8ZAI0	GO Function	GO:0036094	Small molecule binding
SmMPK10	180675.A0A4D8ZAI0	GO Function	GO:0043167	Ion binding
SmMPK10	180675.A0A4D8ZAI0	GO Function	GO:0043168	Anion binding
SmMPK10	180675.A0A4D8ZAI0	GO Function	GO:0097159	Organic cyclic compound binding
SmMPK10	180675.A0A4D8ZAI0	GO Function	GO:0097367	Carbohydrate derivative binding
SmMPK10	180675.A0A4D8ZAI0	GO Function	GO:0106310	Protein serine kinase activity
SmMPK10	180675.A0A4D8ZAI0	GO Function	GO:0140096	Catalytic activity, acting on a protein
SmMPK10	180675.A0A4D8ZAI0	GO Function	GO:1901265	Nucleoside phosphate binding
SmMPK10	180675.A0A4D8ZAI0	GO Function	GO:1901363	Heterocyclic compound binding
SmMPK11	180675.A0A4D9B6D4	GO Function	GO:0000166	Nucleotide binding
SmMPK11	180675.A0A4D9B6D4	GO Function	GO:0003824	Catalytic activity
SmMPK11	180675.A0A4D9B6D4	GO Function	GO:0004672	Protein kinase activity
SmMPK11	180675.A0A4D9B6D4	GO Function	GO:0004674	Protein serine/threonine kinase activity
SmMPK11	180675.A0A4D9B6D4	GO Function	GO:0004707	MAP kinase activity
SmMPK11	180675.A0A4D9B6D4	GO Function	GO:0005488	Binding
SmMPK11	180675.A0A4D9B6D4	GO Function	GO:0005524	ATP binding
SmMPK11	180675.A0A4D9B6D4	GO Function	GO:0016301	Kinase activity
SmMPK11	180675.A0A4D9B6D4	GO Function	GO:0016740	Transferase activity
SmMPK11	180675.A0A4D9B6D4	GO Function	GO:0016772	Transferase activity, transferring phosphorus-containing groups
SmMPK11	180675.A0A4D9B6D4	GO Function	GO:0016773	Phosphotransferase activity, alcohol group as acceptor
SmMPK11	180675.A0A4D9B6D4	GO Function	GO:0017076	Purine nucleotide binding
SmMPK11	180675.A0A4D9B6D4	GO Function	GO:0030554	Adenyl nucleotide binding
SmMPK11	180675.A0A4D9B6D4	GO Function	GO:0032553	Ribonucleotide binding
SmMPK11	180675.A0A4D9B6D4	GO Function	GO:0032555	Purine ribonucleotide binding
SmMPK11	180675.A0A4D9B6D4	GO Function	GO:0032559	Adenyl ribonucleotide binding
SmMPK11	180675.A0A4D9B6D4	GO Function	GO:0035639	Purine ribonucleoside triphosphate binding
SmMPK11	180675.A0A4D9B6D4	GO Function	GO:0036094	Small molecule binding
SmMPK11	180675.A0A4D9B6D4	GO Function	GO:0043167	Ion binding
SmMPK11	180675.A0A4D9B6D4	GO Function	GO:0043168	Anion binding
SmMPK11	180675.A0A4D9B6D4	GO Function	GO:0097159	Organic cyclic compound binding
SmMPK11	180675.A0A4D9B6D4	GO Function	GO:0097367	Carbohydrate derivative binding
SmMPK11	180675.A0A4D9B6D4	GO Function	GO:0106310	Protein serine kinase activity
SmMPK11	180675.A0A4D9B6D4	GO Function	GO:0140096	Catalytic activity, acting on a protein
SmMPK11	180675.A0A4D9B6D4	GO Function	GO:1901265	Nucleoside phosphate binding
SmMPK11	180675.A0A4D9B6D4	GO Function	GO:1901363	Heterocyclic compound binding
SmMPK12	180675.A0A4D8ZYD5	GO Function	GO:0000166	Nucleotide binding
SmMPK12	180675.A0A4D8ZYD5	GO Function	GO:0003824	Catalytic activity
SmMPK12	180675.A0A4D8ZYD5	GO Function	GO:0004672	Protein kinase activity
SmMPK12	180675.A0A4D8ZYD5	GO Function	GO:0004674	Protein serine/threonine kinase activity
SmMPK12	180675.A0A4D8ZYD5	GO Function	GO:0004707	MAP kinase activity
SmMPK12	180675.A0A4D8ZYD5	GO Function	GO:0005488	Binding
SmMPK12	180675.A0A4D8ZYD5	GO Function	GO:0005524	ATP binding
SmMPK12	180675.A0A4D8ZYD5	GO Function	GO:0016301	Kinase activity
SmMPK12	180675.A0A4D8ZYD5	GO Function	GO:0016740	Transferase activity
SmMPK12	180675.A0A4D8ZYD5	GO Function	GO:0016772	Transferase activity, transferring phosphorus-containing groups
SmMPK12	180675.A0A4D8ZYD5	GO Function	GO:0016773	Phosphotransferase activity, alcohol group as acceptor
SmMPK12	180675.A0A4D8ZYD5	GO Function	GO:0017076	Purine nucleotide binding
SmMPK12	180675.A0A4D8ZYD5	GO Function	GO:0030554	Adenyl nucleotide binding
SmMPK12	180675.A0A4D8ZYD5	GO Function	GO:0032553	Ribonucleotide binding
SmMPK12	180675.A0A4D8ZYD5	GO Function	GO:0032555	Purine ribonucleotide binding
SmMPK12	180675.A0A4D8ZYD5	GO Function	GO:0032559	Adenyl ribonucleotide binding
SmMPK12	180675.A0A4D8ZYD5	GO Function	GO:0035639	Purine ribonucleoside triphosphate binding
SmMPK12	180675.A0A4D8ZYD5	GO Function	GO:0036094	Small molecule binding
SmMPK12	180675.A0A4D8ZYD5	GO Function	GO:0043167	Ion binding
SmMPK12	180675.A0A4D8ZYD5	GO Function	GO:0043168	Anion binding
SmMPK12	180675.A0A4D8ZYD5	GO Function	GO:0097159	Organic cyclic compound binding
SmMPK12	180675.A0A4D8ZYD5	GO Function	GO:0097367	Carbohydrate derivative binding
SmMPK12	180675.A0A4D8ZYD5	GO Function	GO:0106310	Protein serine kinase activity
SmMPK12	180675.A0A4D8ZYD5	GO Function	GO:0140096	Catalytic activity, acting on a protein
SmMPK12	180675.A0A4D8ZYD5	GO Function	GO:1901265	Nucleoside phosphate binding
SmMPK12	180675.A0A4D8ZYD5	GO Function	GO:1901363	Heterocyclic compound binding
SmMPK13	180675.A0A4D9BW89	GO Function	GO:0000166	Nucleotide binding
SmMPK13	180675.A0A4D9BW89	GO Function	GO:0003824	Catalytic activity
SmMPK13	180675.A0A4D9BW89	GO Function	GO:0004672	Protein kinase activity
SmMPK13	180675.A0A4D9BW89	GO Function	GO:0004674	Protein serine/threonine kinase activity
SmMPK13	180675.A0A4D9BW89	GO Function	GO:0004707	MAP kinase activity
SmMPK13	180675.A0A4D9BW89	GO Function	GO:0005488	Binding
SmMPK13	180675.A0A4D9BW89	GO Function	GO:0005524	ATP binding
SmMPK13	180675.A0A4D9BW89	GO Function	GO:0016301	Kinase activity
SmMPK13	180675.A0A4D9BW89	GO Function	GO:0016740	Transferase activity
SmMPK13	180675.A0A4D9BW89	GO Function	GO:0016772	Transferase activity, transferring phosphorus-containing groups
SmMPK13	180675.A0A4D9BW89	GO Function	GO:0016773	Phosphotransferase activity, alcohol group as acceptor
SmMPK13	180675.A0A4D9BW89	GO Function	GO:0017076	Purine nucleotide binding
SmMPK13	180675.A0A4D9BW89	GO Function	GO:0030554	Adenyl nucleotide binding
SmMPK13	180675.A0A4D9BW89	GO Function	GO:0032553	Ribonucleotide binding
SmMPK13	180675.A0A4D9BW89	GO Function	GO:0032555	Purine ribonucleotide binding
SmMPK13	180675.A0A4D9BW89	GO Function	GO:0032559	Adenyl ribonucleotide binding
SmMPK13	180675.A0A4D9BW89	GO Function	GO:0035639	Purine ribonucleoside triphosphate binding
SmMPK13	180675.A0A4D9BW89	GO Function	GO:0036094	Small molecule binding
SmMPK13	180675.A0A4D9BW89	GO Function	GO:0043167	Ion binding
SmMPK13	180675.A0A4D9BW89	GO Function	GO:0043168	Anion binding
SmMPK13	180675.A0A4D9BW89	GO Function	GO:0097159	Organic cyclic compound binding
SmMPK13	180675.A0A4D9BW89	GO Function	GO:0097367	Carbohydrate derivative binding
SmMPK13	180675.A0A4D9BW89	GO Function	GO:0106310	Protein serine kinase activity
SmMPK13	180675.A0A4D9BW89	GO Function	GO:0140096	Catalytic activity, acting on a protein
SmMPK13	180675.A0A4D9BW89	GO Function	GO:1901265	Nucleoside phosphate binding
SmMPK13	180675.A0A4D9BW89	GO Function	GO:1901363	Heterocyclic compound binding
SmMPK14	180675.A0A4D8YZN9	GO Function	GO:0000166	Nucleotide binding
SmMPK14	180675.A0A4D8YZN9	GO Function	GO:0003824	Catalytic activity
SmMPK14	180675.A0A4D8YZN9	GO Function	GO:0004672	Protein kinase activity
SmMPK14	180675.A0A4D8YZN9	GO Function	GO:0004674	Protein serine/threonine kinase activity
SmMPK14	180675.A0A4D8YZN9	GO Function	GO:0004707	MAP kinase activity
SmMPK14	180675.A0A4D8YZN9	GO Function	GO:0005488	Binding
SmMPK14	180675.A0A4D8YZN9	GO Function	GO:0005524	ATP binding
SmMPK14	180675.A0A4D8YZN9	GO Function	GO:0016301	Kinase activity
SmMPK14	180675.A0A4D8YZN9	GO Function	GO:0016740	Transferase activity
SmMPK14	180675.A0A4D8YZN9	GO Function	GO:0016772	Transferase activity, transferring phosphorus-containing groups
SmMPK14	180675.A0A4D8YZN9	GO Function	GO:0016773	Phosphotransferase activity, alcohol group as acceptor
SmMPK14	180675.A0A4D8YZN9	GO Function	GO:0017076	Purine nucleotide binding
SmMPK14	180675.A0A4D8YZN9	GO Function	GO:0030554	Adenyl nucleotide binding
SmMPK14	180675.A0A4D8YZN9	GO Function	GO:0032553	Ribonucleotide binding
SmMPK14	180675.A0A4D8YZN9	GO Function	GO:0032555	Purine ribonucleotide binding
SmMPK14	180675.A0A4D8YZN9	GO Function	GO:0032559	Adenyl ribonucleotide binding
SmMPK14	180675.A0A4D8YZN9	GO Function	GO:0035639	Purine ribonucleoside triphosphate binding
SmMPK14	180675.A0A4D8YZN9	GO Function	GO:0036094	Small molecule binding
SmMPK14	180675.A0A4D8YZN9	GO Function	GO:0043167	Ion binding
SmMPK14	180675.A0A4D8YZN9	GO Function	GO:0043168	Anion binding
SmMPK14	180675.A0A4D8YZN9	GO Function	GO:0097159	Organic cyclic compound binding
SmMPK14	180675.A0A4D8YZN9	GO Function	GO:0097367	Carbohydrate derivative binding
SmMPK14	180675.A0A4D8YZN9	GO Function	GO:0106310	Protein serine kinase activity
SmMPK14	180675.A0A4D8YZN9	GO Function	GO:0140096	Catalytic activity, acting on a protein
SmMPK14	180675.A0A4D8YZN9	GO Function	GO:1901265	Nucleoside phosphate binding
SmMPK14	180675.A0A4D8YZN9	GO Function	GO:1901363	Heterocyclic compound binding
SmMPK15	180675.A0A4D8ZU54	GO Function	GO:0000166	Nucleotide binding
SmMPK15	180675.A0A4D8ZU54	GO Function	GO:0003824	Catalytic activity
SmMPK15	180675.A0A4D8ZU54	GO Function	GO:0004672	Protein kinase activity
SmMPK15	180675.A0A4D8ZU54	GO Function	GO:0004674	Protein serine/threonine kinase activity
SmMPK15	180675.A0A4D8ZU54	GO Function	GO:0004707	MAP kinase activity
SmMPK15	180675.A0A4D8ZU54	GO Function	GO:0005488	Binding
SmMPK15	180675.A0A4D8ZU54	GO Function	GO:0005524	ATP binding
SmMPK15	180675.A0A4D8ZU54	GO Function	GO:0016301	Kinase activity
SmMPK15	180675.A0A4D8ZU54	GO Function	GO:0016740	Transferase activity
SmMPK15	180675.A0A4D8ZU54	GO Function	GO:0016772	Transferase activity, transferring phosphorus-containing groups
SmMPK15	180675.A0A4D8ZU54	GO Function	GO:0016773	Phosphotransferase activity, alcohol group as acceptor
SmMPK15	180675.A0A4D8ZU54	GO Function	GO:0017076	Purine nucleotide binding
SmMPK15	180675.A0A4D8ZU54	GO Function	GO:0030554	Adenyl nucleotide binding
SmMPK15	180675.A0A4D8ZU54	GO Function	GO:0032553	Ribonucleotide binding
SmMPK15	180675.A0A4D8ZU54	GO Function	GO:0032555	Purine ribonucleotide binding
SmMPK15	180675.A0A4D8ZU54	GO Function	GO:0032559	Adenyl ribonucleotide binding
SmMPK15	180675.A0A4D8ZU54	GO Function	GO:0035639	Purine ribonucleoside triphosphate binding
SmMPK15	180675.A0A4D8ZU54	GO Function	GO:0036094	Small molecule binding
SmMPK15	180675.A0A4D8ZU54	GO Function	GO:0043167	Ion binding
SmMPK15	180675.A0A4D8ZU54	GO Function	GO:0043168	Anion binding
SmMPK15	180675.A0A4D8ZU54	GO Function	GO:0097159	Organic cyclic compound binding
SmMPK15	180675.A0A4D8ZU54	GO Function	GO:0097367	Carbohydrate derivative binding
SmMPK15	180675.A0A4D8ZU54	GO Function	GO:0106310	Protein serine kinase activity
SmMPK15	180675.A0A4D8ZU54	GO Function	GO:0140096	Catalytic activity, acting on a protein
SmMPK15	180675.A0A4D8ZU54	GO Function	GO:1901265	Nucleoside phosphate binding
SmMPK15	180675.A0A4D8ZU54	GO Function	GO:1901363	Heterocyclic compound binding
SmMPK16	180675.A0A4D9BLK1	GO Function	GO:0000166	Nucleotide binding
SmMPK16	180675.A0A4D9BLK1	GO Function	GO:0003824	Catalytic activity
SmMPK16	180675.A0A4D9BLK1	GO Function	GO:0004672	Protein kinase activity
SmMPK16	180675.A0A4D9BLK1	GO Function	GO:0004674	Protein serine/threonine kinase activity
SmMPK16	180675.A0A4D9BLK1	GO Function	GO:0004707	MAP kinase activity
SmMPK16	180675.A0A4D9BLK1	GO Function	GO:0005488	Binding
SmMPK16	180675.A0A4D9BLK1	GO Function	GO:0005524	ATP binding
SmMPK16	180675.A0A4D9BLK1	GO Function	GO:0016301	Kinase activity
SmMPK16	180675.A0A4D9BLK1	GO Function	GO:0016740	Transferase activity
SmMPK16	180675.A0A4D9BLK1	GO Function	GO:0016772	Transferase activity, transferring phosphorus-containing groups
SmMPK16	180675.A0A4D9BLK1	GO Function	GO:0016773	Phosphotransferase activity, alcohol group as acceptor
SmMPK16	180675.A0A4D9BLK1	GO Function	GO:0017076	Purine nucleotide binding
SmMPK16	180675.A0A4D9BLK1	GO Function	GO:0030554	Adenyl nucleotide binding
SmMPK16	180675.A0A4D9BLK1	GO Function	GO:0032553	Ribonucleotide binding
SmMPK16	180675.A0A4D9BLK1	GO Function	GO:0032555	Purine ribonucleotide binding
SmMPK16	180675.A0A4D9BLK1	GO Function	GO:0032559	Adenyl ribonucleotide binding
SmMPK16	180675.A0A4D9BLK1	GO Function	GO:0035639	Purine ribonucleoside triphosphate binding
SmMPK16	180675.A0A4D9BLK1	GO Function	GO:0036094	Small molecule binding
SmMPK16	180675.A0A4D9BLK1	GO Function	GO:0043167	Ion binding
SmMPK16	180675.A0A4D9BLK1	GO Function	GO:0043168	Anion binding
SmMPK16	180675.A0A4D9BLK1	GO Function	GO:0097159	Organic cyclic compound binding
SmMPK16	180675.A0A4D9BLK1	GO Function	GO:0097367	Carbohydrate derivative binding
SmMPK16	180675.A0A4D9BLK1	GO Function	GO:0106310	Protein serine kinase activity
SmMPK16	180675.A0A4D9BLK1	GO Function	GO:0140096	Catalytic activity, acting on a protein
SmMPK16	180675.A0A4D9BLK1	GO Function	GO:1901265	Nucleoside phosphate binding
SmMPK16	180675.A0A4D9BLK1	GO Function	GO:1901363	Heterocyclic compound binding
SmMPK17	180675.A0A4D9A8N6	GO Function	GO:0000166	Nucleotide binding
SmMPK17	180675.A0A4D9A8N6	GO Function	GO:0003824	Catalytic activity
SmMPK17	180675.A0A4D9A8N6	GO Function	GO:0004672	Protein kinase activity
SmMPK17	180675.A0A4D9A8N6	GO Function	GO:0004674	Protein serine/threonine kinase activity
SmMPK17	180675.A0A4D9A8N6	GO Function	GO:0004707	MAP kinase activity
SmMPK17	180675.A0A4D9A8N6	GO Function	GO:0005488	Binding
SmMPK17	180675.A0A4D9A8N6	GO Function	GO:0005524	ATP binding
SmMPK17	180675.A0A4D9A8N6	GO Function	GO:0016301	Kinase activity
SmMPK17	180675.A0A4D9A8N6	GO Function	GO:0016740	Transferase activity
SmMPK17	180675.A0A4D9A8N6	GO Function	GO:0016772	Transferase activity, transferring phosphorus-containing groups
SmMPK17	180675.A0A4D9A8N6	GO Function	GO:0016773	Phosphotransferase activity, alcohol group as acceptor
SmMPK17	180675.A0A4D9A8N6	GO Function	GO:0017076	Purine nucleotide binding
SmMPK17	180675.A0A4D9A8N6	GO Function	GO:0030554	Adenyl nucleotide binding
SmMPK17	180675.A0A4D9A8N6	GO Function	GO:0032553	Ribonucleotide binding
SmMPK17	180675.A0A4D9A8N6	GO Function	GO:0032555	Purine ribonucleotide binding
SmMPK17	180675.A0A4D9A8N6	GO Function	GO:0032559	Adenyl ribonucleotide binding
SmMPK17	180675.A0A4D9A8N6	GO Function	GO:0035639	Purine ribonucleoside triphosphate binding
SmMPK17	180675.A0A4D9A8N6	GO Function	GO:0036094	Small molecule binding
SmMPK17	180675.A0A4D9A8N6	GO Function	GO:0043167	Ion binding
SmMPK17	180675.A0A4D9A8N6	GO Function	GO:0043168	Anion binding
SmMPK17	180675.A0A4D9A8N6	GO Function	GO:0097159	Organic cyclic compound binding
SmMPK17	180675.A0A4D9A8N6	GO Function	GO:0097367	Carbohydrate derivative binding
SmMPK17	180675.A0A4D9A8N6	GO Function	GO:0106310	Protein serine kinase activity
SmMPK17	180675.A0A4D9A8N6	GO Function	GO:0140096	Catalytic activity, acting on a protein
SmMPK17	180675.A0A4D9A8N6	GO Function	GO:1901265	Nucleoside phosphate binding
SmMPK17	180675.A0A4D9A8N6	GO Function	GO:1901363	Heterocyclic compound binding
SmMPK2	180675.A0A4D8ZZZ8	GO Function	GO:0000166	Nucleotide binding
SmMPK2	180675.A0A4D8ZZZ8	GO Function	GO:0003824	Catalytic activity
SmMPK2	180675.A0A4D8ZZZ8	GO Function	GO:0004672	Protein kinase activity
SmMPK2	180675.A0A4D8ZZZ8	GO Function	GO:0004674	Protein serine/threonine kinase activity
SmMPK2	180675.A0A4D8ZZZ8	GO Function	GO:0004707	MAP kinase activity
SmMPK2	180675.A0A4D8ZZZ8	GO Function	GO:0005488	Binding
SmMPK2	180675.A0A4D8ZZZ8	GO Function	GO:0005524	ATP binding
SmMPK2	180675.A0A4D8ZZZ8	GO Function	GO:0016301	Kinase activity
SmMPK2	180675.A0A4D8ZZZ8	GO Function	GO:0016740	Transferase activity
SmMPK2	180675.A0A4D8ZZZ8	GO Function	GO:0016772	Transferase activity, transferring phosphorus-containing groups
SmMPK2	180675.A0A4D8ZZZ8	GO Function	GO:0016773	Phosphotransferase activity, alcohol group as acceptor
SmMPK2	180675.A0A4D8ZZZ8	GO Function	GO:0017076	Purine nucleotide binding
SmMPK2	180675.A0A4D8ZZZ8	GO Function	GO:0030554	Adenyl nucleotide binding
SmMPK2	180675.A0A4D8ZZZ8	GO Function	GO:0032553	Ribonucleotide binding
SmMPK2	180675.A0A4D8ZZZ8	GO Function	GO:0032555	Purine ribonucleotide binding
SmMPK2	180675.A0A4D8ZZZ8	GO Function	GO:0032559	Adenyl ribonucleotide binding
SmMPK2	180675.A0A4D8ZZZ8	GO Function	GO:0035639	Purine ribonucleoside triphosphate binding
SmMPK2	180675.A0A4D8ZZZ8	GO Function	GO:0036094	Small molecule binding
SmMPK2	180675.A0A4D8ZZZ8	GO Function	GO:0043167	Ion binding
SmMPK2	180675.A0A4D8ZZZ8	GO Function	GO:0043168	Anion binding
SmMPK2	180675.A0A4D8ZZZ8	GO Function	GO:0097159	Organic cyclic compound binding
SmMPK2	180675.A0A4D8ZZZ8	GO Function	GO:0097367	Carbohydrate derivative binding
SmMPK2	180675.A0A4D8ZZZ8	GO Function	GO:0106310	Protein serine kinase activity
SmMPK2	180675.A0A4D8ZZZ8	GO Function	GO:0140096	Catalytic activity, acting on a protein
SmMPK2	180675.A0A4D8ZZZ8	GO Function	GO:1901265	Nucleoside phosphate binding
SmMPK2	180675.A0A4D8ZZZ8	GO Function	GO:1901363	Heterocyclic compound binding
SmMPK3	180675.A0A4D9BX66	GO Function	GO:0000166	Nucleotide binding
SmMPK3	180675.A0A4D9BX66	GO Function	GO:0003824	Catalytic activity
SmMPK3	180675.A0A4D9BX66	GO Function	GO:0004672	Protein kinase activity
SmMPK3	180675.A0A4D9BX66	GO Function	GO:0004674	Protein serine/threonine kinase activity
SmMPK3	180675.A0A4D9BX66	GO Function	GO:0004707	MAP kinase activity
SmMPK3	180675.A0A4D9BX66	GO Function	GO:0005488	Binding
SmMPK3	180675.A0A4D9BX66	GO Function	GO:0005524	ATP binding
SmMPK3	180675.A0A4D9BX66	GO Function	GO:0016301	Kinase activity
SmMPK3	180675.A0A4D9BX66	GO Function	GO:0016740	Transferase activity
SmMPK3	180675.A0A4D9BX66	GO Function	GO:0016772	Transferase activity, transferring phosphorus-containing groups
SmMPK3	180675.A0A4D9BX66	GO Function	GO:0016773	Phosphotransferase activity, alcohol group as acceptor
SmMPK3	180675.A0A4D9BX66	GO Function	GO:0017076	Purine nucleotide binding
SmMPK3	180675.A0A4D9BX66	GO Function	GO:0030554	Adenyl nucleotide binding
SmMPK3	180675.A0A4D9BX66	GO Function	GO:0032553	Ribonucleotide binding
SmMPK3	180675.A0A4D9BX66	GO Function	GO:0032555	Purine ribonucleotide binding
SmMPK3	180675.A0A4D9BX66	GO Function	GO:0032559	Adenyl ribonucleotide binding
SmMPK3	180675.A0A4D9BX66	GO Function	GO:0035639	Purine ribonucleoside triphosphate binding
SmMPK3	180675.A0A4D9BX66	GO Function	GO:0036094	Small molecule binding
SmMPK3	180675.A0A4D9BX66	GO Function	GO:0043167	Ion binding
SmMPK3	180675.A0A4D9BX66	GO Function	GO:0043168	Anion binding
SmMPK3	180675.A0A4D9BX66	GO Function	GO:0097159	Organic cyclic compound binding
SmMPK3	180675.A0A4D9BX66	GO Function	GO:0097367	Carbohydrate derivative binding
SmMPK3	180675.A0A4D9BX66	GO Function	GO:0106310	Protein serine kinase activity
SmMPK3	180675.A0A4D9BX66	GO Function	GO:0140096	Catalytic activity, acting on a protein
SmMPK3	180675.A0A4D9BX66	GO Function	GO:1901265	Nucleoside phosphate binding
SmMPK3	180675.A0A4D9BX66	GO Function	GO:1901363	Heterocyclic compound binding
SmMPK4	180675.A0A4D9BC11	GO Function	GO:0000166	Nucleotide binding
SmMPK4	180675.A0A4D9BC11	GO Function	GO:0003824	Catalytic activity
SmMPK4	180675.A0A4D9BC11	GO Function	GO:0004672	Protein kinase activity
SmMPK4	180675.A0A4D9BC11	GO Function	GO:0004674	Protein serine/threonine kinase activity
SmMPK4	180675.A0A4D9BC11	GO Function	GO:0004707	MAP kinase activity
SmMPK4	180675.A0A4D9BC11	GO Function	GO:0005488	Binding
SmMPK4	180675.A0A4D9BC11	GO Function	GO:0005524	ATP binding
SmMPK4	180675.A0A4D9BC11	GO Function	GO:0016301	Kinase activity
SmMPK4	180675.A0A4D9BC11	GO Function	GO:0016740	Transferase activity
SmMPK4	180675.A0A4D9BC11	GO Function	GO:0016772	Transferase activity, transferring phosphorus-containing groups
SmMPK4	180675.A0A4D9BC11	GO Function	GO:0016773	Phosphotransferase activity, alcohol group as acceptor
SmMPK4	180675.A0A4D9BC11	GO Function	GO:0017076	Purine nucleotide binding
SmMPK4	180675.A0A4D9BC11	GO Function	GO:0030554	Adenyl nucleotide binding
SmMPK4	180675.A0A4D9BC11	GO Function	GO:0032553	Ribonucleotide binding
SmMPK4	180675.A0A4D9BC11	GO Function	GO:0032555	Purine ribonucleotide binding
SmMPK4	180675.A0A4D9BC11	GO Function	GO:0032559	Adenyl ribonucleotide binding
SmMPK4	180675.A0A4D9BC11	GO Function	GO:0035639	Purine ribonucleoside triphosphate binding
SmMPK4	180675.A0A4D9BC11	GO Function	GO:0036094	Small molecule binding
SmMPK4	180675.A0A4D9BC11	GO Function	GO:0043167	Ion binding
SmMPK4	180675.A0A4D9BC11	GO Function	GO:0043168	Anion binding
SmMPK4	180675.A0A4D9BC11	GO Function	GO:0097159	Organic cyclic compound binding
SmMPK4	180675.A0A4D9BC11	GO Function	GO:0097367	Carbohydrate derivative binding
SmMPK4	180675.A0A4D9BC11	GO Function	GO:0106310	Protein serine kinase activity
SmMPK4	180675.A0A4D9BC11	GO Function	GO:0140096	Catalytic activity, acting on a protein
SmMPK4	180675.A0A4D9BC11	GO Function	GO:1901265	Nucleoside phosphate binding
SmMPK4	180675.A0A4D9BC11	GO Function	GO:1901363	Heterocyclic compound binding
SmMPK5	180675.A0A4D8YZ03	GO Function	GO:0000166	Nucleotide binding
SmMPK5	180675.A0A4D8YZ03	GO Function	GO:0003824	Catalytic activity
SmMPK5	180675.A0A4D8YZ03	GO Function	GO:0004672	Protein kinase activity
SmMPK5	180675.A0A4D8YZ03	GO Function	GO:0004674	Protein serine/threonine kinase activity
SmMPK5	180675.A0A4D8YZ03	GO Function	GO:0004707	MAP kinase activity
SmMPK5	180675.A0A4D8YZ03	GO Function	GO:0005488	Binding
SmMPK5	180675.A0A4D8YZ03	GO Function	GO:0005524	ATP binding
SmMPK5	180675.A0A4D8YZ03	GO Function	GO:0016301	Kinase activity
SmMPK5	180675.A0A4D8YZ03	GO Function	GO:0016740	Transferase activity
SmMPK5	180675.A0A4D8YZ03	GO Function	GO:0016772	Transferase activity, transferring phosphorus-containing groups
SmMPK5	180675.A0A4D8YZ03	GO Function	GO:0016773	Phosphotransferase activity, alcohol group as acceptor
SmMPK5	180675.A0A4D8YZ03	GO Function	GO:0017076	Purine nucleotide binding
SmMPK5	180675.A0A4D8YZ03	GO Function	GO:0030554	Adenyl nucleotide binding
SmMPK5	180675.A0A4D8YZ03	GO Function	GO:0032553	Ribonucleotide binding
SmMPK5	180675.A0A4D8YZ03	GO Function	GO:0032555	Purine ribonucleotide binding
SmMPK5	180675.A0A4D8YZ03	GO Function	GO:0032559	Adenyl ribonucleotide binding
SmMPK5	180675.A0A4D8YZ03	GO Function	GO:0035639	Purine ribonucleoside triphosphate binding
SmMPK5	180675.A0A4D8YZ03	GO Function	GO:0036094	Small molecule binding
SmMPK5	180675.A0A4D8YZ03	GO Function	GO:0043167	Ion binding
SmMPK5	180675.A0A4D8YZ03	GO Function	GO:0043168	Anion binding
SmMPK5	180675.A0A4D8YZ03	GO Function	GO:0097159	Organic cyclic compound binding
SmMPK5	180675.A0A4D8YZ03	GO Function	GO:0097367	Carbohydrate derivative binding
SmMPK5	180675.A0A4D8YZ03	GO Function	GO:0106310	Protein serine kinase activity
SmMPK5	180675.A0A4D8YZ03	GO Function	GO:0140096	Catalytic activity, acting on a protein
SmMPK5	180675.A0A4D8YZ03	GO Function	GO:1901265	Nucleoside phosphate binding
SmMPK5	180675.A0A4D8YZ03	GO Function	GO:1901363	Heterocyclic compound binding
SmMPK6	180675.A0A4D8ZCA5	GO Function	GO:0000166	Nucleotide binding
SmMPK6	180675.A0A4D8ZCA5	GO Function	GO:0003824	Catalytic activity
SmMPK6	180675.A0A4D8ZCA5	GO Function	GO:0004672	Protein kinase activity
SmMPK6	180675.A0A4D8ZCA5	GO Function	GO:0004674	Protein serine/threonine kinase activity
SmMPK6	180675.A0A4D8ZCA5	GO Function	GO:0004707	MAP kinase activity
SmMPK6	180675.A0A4D8ZCA5	GO Function	GO:0005488	Binding
SmMPK6	180675.A0A4D8ZCA5	GO Function	GO:0005524	ATP binding
SmMPK6	180675.A0A4D8ZCA5	GO Function	GO:0016301	Kinase activity
SmMPK6	180675.A0A4D8ZCA5	GO Function	GO:0016740	Transferase activity
SmMPK6	180675.A0A4D8ZCA5	GO Function	GO:0016772	Transferase activity, transferring phosphorus-containing groups
SmMPK6	180675.A0A4D8ZCA5	GO Function	GO:0016773	Phosphotransferase activity, alcohol group as acceptor
SmMPK6	180675.A0A4D8ZCA5	GO Function	GO:0017076	Purine nucleotide binding
SmMPK6	180675.A0A4D8ZCA5	GO Function	GO:0030554	Adenyl nucleotide binding
SmMPK6	180675.A0A4D8ZCA5	GO Function	GO:0032553	Ribonucleotide binding
SmMPK6	180675.A0A4D8ZCA5	GO Function	GO:0032555	Purine ribonucleotide binding
SmMPK6	180675.A0A4D8ZCA5	GO Function	GO:0032559	Adenyl ribonucleotide binding
SmMPK6	180675.A0A4D8ZCA5	GO Function	GO:0035639	Purine ribonucleoside triphosphate binding
SmMPK6	180675.A0A4D8ZCA5	GO Function	GO:0036094	Small molecule binding
SmMPK6	180675.A0A4D8ZCA5	GO Function	GO:0043167	Ion binding
SmMPK6	180675.A0A4D8ZCA5	GO Function	GO:0043168	Anion binding
SmMPK6	180675.A0A4D8ZCA5	GO Function	GO:0097159	Organic cyclic compound binding
SmMPK6	180675.A0A4D8ZCA5	GO Function	GO:0097367	Carbohydrate derivative binding
SmMPK6	180675.A0A4D8ZCA5	GO Function	GO:0106310	Protein serine kinase activity
SmMPK6	180675.A0A4D8ZCA5	GO Function	GO:0140096	Catalytic activity, acting on a protein
SmMPK6	180675.A0A4D8ZCA5	GO Function	GO:1901265	Nucleoside phosphate binding
SmMPK6	180675.A0A4D8ZCA5	GO Function	GO:1901363	Heterocyclic compound binding
SmMPK7	180675.A0A4D8ZB93	GO Function	GO:0000166	Nucleotide binding
SmMPK7	180675.A0A4D8ZB93	GO Function	GO:0003824	Catalytic activity
SmMPK7	180675.A0A4D8ZB93	GO Function	GO:0004672	Protein kinase activity
SmMPK7	180675.A0A4D8ZB93	GO Function	GO:0004674	Protein serine/threonine kinase activity
SmMPK7	180675.A0A4D8ZB93	GO Function	GO:0004707	MAP kinase activity
SmMPK7	180675.A0A4D8ZB93	GO Function	GO:0005488	Binding
SmMPK7	180675.A0A4D8ZB93	GO Function	GO:0005524	ATP binding
SmMPK7	180675.A0A4D8ZB93	GO Function	GO:0016301	Kinase activity
SmMPK7	180675.A0A4D8ZB93	GO Function	GO:0016740	Transferase activity
SmMPK7	180675.A0A4D8ZB93	GO Function	GO:0016772	Transferase activity, transferring phosphorus-containing groups
SmMPK7	180675.A0A4D8ZB93	GO Function	GO:0016773	Phosphotransferase activity, alcohol group as acceptor
SmMPK7	180675.A0A4D8ZB93	GO Function	GO:0017076	Purine nucleotide binding
SmMPK7	180675.A0A4D8ZB93	GO Function	GO:0030554	Adenyl nucleotide binding
SmMPK7	180675.A0A4D8ZB93	GO Function	GO:0032553	Ribonucleotide binding
SmMPK7	180675.A0A4D8ZB93	GO Function	GO:0032555	Purine ribonucleotide binding
SmMPK7	180675.A0A4D8ZB93	GO Function	GO:0032559	Adenyl ribonucleotide binding
SmMPK7	180675.A0A4D8ZB93	GO Function	GO:0035639	Purine ribonucleoside triphosphate binding
SmMPK7	180675.A0A4D8ZB93	GO Function	GO:0036094	Small molecule binding
SmMPK7	180675.A0A4D8ZB93	GO Function	GO:0043167	Ion binding
SmMPK7	180675.A0A4D8ZB93	GO Function	GO:0043168	Anion binding
SmMPK7	180675.A0A4D8ZB93	GO Function	GO:0097159	Organic cyclic compound binding
SmMPK7	180675.A0A4D8ZB93	GO Function	GO:0097367	Carbohydrate derivative binding
SmMPK7	180675.A0A4D8ZB93	GO Function	GO:0106310	Protein serine kinase activity
SmMPK7	180675.A0A4D8ZB93	GO Function	GO:0140096	Catalytic activity, acting on a protein
SmMPK7	180675.A0A4D8ZB93	GO Function	GO:1901265	Nucleoside phosphate binding
SmMPK7	180675.A0A4D8ZB93	GO Function	GO:1901363	Heterocyclic compound binding
SmMPK8	180675.A0A4D8Z6C6	GO Function	GO:0000166	Nucleotide binding
SmMPK8	180675.A0A4D8Z6C6	GO Function	GO:0003824	Catalytic activity
SmMPK8	180675.A0A4D8Z6C6	GO Function	GO:0004672	Protein kinase activity
SmMPK8	180675.A0A4D8Z6C6	GO Function	GO:0004674	Protein serine/threonine kinase activity
SmMPK8	180675.A0A4D8Z6C6	GO Function	GO:0004707	MAP kinase activity
SmMPK8	180675.A0A4D8Z6C6	GO Function	GO:0005488	Binding
SmMPK8	180675.A0A4D8Z6C6	GO Function	GO:0005524	ATP binding
SmMPK8	180675.A0A4D8Z6C6	GO Function	GO:0016301	Kinase activity
SmMPK8	180675.A0A4D8Z6C6	GO Function	GO:0016740	Transferase activity
SmMPK8	180675.A0A4D8Z6C6	GO Function	GO:0016772	Transferase activity, transferring phosphorus-containing groups
SmMPK8	180675.A0A4D8Z6C6	GO Function	GO:0016773	Phosphotransferase activity, alcohol group as acceptor
SmMPK8	180675.A0A4D8Z6C6	GO Function	GO:0017076	Purine nucleotide binding
SmMPK8	180675.A0A4D8Z6C6	GO Function	GO:0030554	Adenyl nucleotide binding
SmMPK8	180675.A0A4D8Z6C6	GO Function	GO:0032553	Ribonucleotide binding
SmMPK8	180675.A0A4D8Z6C6	GO Function	GO:0032555	Purine ribonucleotide binding
SmMPK8	180675.A0A4D8Z6C6	GO Function	GO:0032559	Adenyl ribonucleotide binding
SmMPK8	180675.A0A4D8Z6C6	GO Function	GO:0035639	Purine ribonucleoside triphosphate binding
SmMPK8	180675.A0A4D8Z6C6	GO Function	GO:0036094	Small molecule binding
SmMPK8	180675.A0A4D8Z6C6	GO Function	GO:0043167	Ion binding
SmMPK8	180675.A0A4D8Z6C6	GO Function	GO:0043168	Anion binding
SmMPK8	180675.A0A4D8Z6C6	GO Function	GO:0097159	Organic cyclic compound binding
SmMPK8	180675.A0A4D8Z6C6	GO Function	GO:0097367	Carbohydrate derivative binding
SmMPK8	180675.A0A4D8Z6C6	GO Function	GO:0106310	Protein serine kinase activity
SmMPK8	180675.A0A4D8Z6C6	GO Function	GO:0140096	Catalytic activity, acting on a protein
SmMPK8	180675.A0A4D8Z6C6	GO Function	GO:1901265	Nucleoside phosphate binding
SmMPK8	180675.A0A4D8Z6C6	GO Function	GO:1901363	Heterocyclic compound binding
SmMPK9	180675.A0A4D9ACV9	GO Function	GO:0000166	Nucleotide binding
SmMPK9	180675.A0A4D9ACV9	GO Function	GO:0003824	Catalytic activity
SmMPK9	180675.A0A4D9ACV9	GO Function	GO:0004672	Protein kinase activity
SmMPK9	180675.A0A4D9ACV9	GO Function	GO:0004674	Protein serine/threonine kinase activity
SmMPK9	180675.A0A4D9ACV9	GO Function	GO:0004707	MAP kinase activity
SmMPK9	180675.A0A4D9ACV9	GO Function	GO:0005488	Binding
SmMPK9	180675.A0A4D9ACV9	GO Function	GO:0005524	ATP binding
SmMPK9	180675.A0A4D9ACV9	GO Function	GO:0016301	Kinase activity
SmMPK9	180675.A0A4D9ACV9	GO Function	GO:0016740	Transferase activity
SmMPK9	180675.A0A4D9ACV9	GO Function	GO:0016772	Transferase activity, transferring phosphorus-containing groups
SmMPK9	180675.A0A4D9ACV9	GO Function	GO:0016773	Phosphotransferase activity, alcohol group as acceptor
SmMPK9	180675.A0A4D9ACV9	GO Function	GO:0017076	Purine nucleotide binding
SmMPK9	180675.A0A4D9ACV9	GO Function	GO:0030554	Adenyl nucleotide binding
SmMPK9	180675.A0A4D9ACV9	GO Function	GO:0032553	Ribonucleotide binding
SmMPK9	180675.A0A4D9ACV9	GO Function	GO:0032555	Purine ribonucleotide binding
SmMPK9	180675.A0A4D9ACV9	GO Function	GO:0032559	Adenyl ribonucleotide binding
SmMPK9	180675.A0A4D9ACV9	GO Function	GO:0035639	Purine ribonucleoside triphosphate binding
SmMPK9	180675.A0A4D9ACV9	GO Function	GO:0036094	Small molecule binding
SmMPK9	180675.A0A4D9ACV9	GO Function	GO:0043167	Ion binding
SmMPK9	180675.A0A4D9ACV9	GO Function	GO:0043168	Anion binding
SmMPK9	180675.A0A4D9ACV9	GO Function	GO:0097159	Organic cyclic compound binding
SmMPK9	180675.A0A4D9ACV9	GO Function	GO:0097367	Carbohydrate derivative binding
SmMPK9	180675.A0A4D9ACV9	GO Function	GO:0106310	Protein serine kinase activity
SmMPK9	180675.A0A4D9ACV9	GO Function	GO:0140096	Catalytic activity, acting on a protein
SmMPK9	180675.A0A4D9ACV9	GO Function	GO:1901265	Nucleoside phosphate binding
SmMPK9	180675.A0A4D9ACV9	GO Function	GO:1901363	Heterocyclic compound binding
SmMPKK1	180675.A0A4D9AI04	GO Function	GO:0000166	Nucleotide binding
SmMPKK1	180675.A0A4D9AI04	GO Function	GO:0003824	Catalytic activity
SmMPKK1	180675.A0A4D9AI04	GO Function	GO:0004672	Protein kinase activity
SmMPKK1	180675.A0A4D9AI04	GO Function	GO:0004674	Protein serine/threonine kinase activity
SmMPKK1	180675.A0A4D9AI04	GO Function	GO:0004708	MAP kinase kinase activity
SmMPKK1	180675.A0A4D9AI04	GO Function	GO:0004712	Protein serine/threonine/tyrosine kinase activity
SmMPKK1	180675.A0A4D9AI04	GO Function	GO:0004713	Protein tyrosine kinase activity
SmMPKK1	180675.A0A4D9AI04	GO Function	GO:0005488	Binding
SmMPKK1	180675.A0A4D9AI04	GO Function	GO:0005524	ATP binding
SmMPKK1	180675.A0A4D9AI04	GO Function	GO:0016301	Kinase activity
SmMPKK1	180675.A0A4D9AI04	GO Function	GO:0016740	Transferase activity
SmMPKK1	180675.A0A4D9AI04	GO Function	GO:0016772	Transferase activity, transferring phosphorus-containing groups
SmMPKK1	180675.A0A4D9AI04	GO Function	GO:0016773	Phosphotransferase activity, alcohol group as acceptor
SmMPKK1	180675.A0A4D9AI04	GO Function	GO:0017076	Purine nucleotide binding
SmMPKK1	180675.A0A4D9AI04	GO Function	GO:0030554	Adenyl nucleotide binding
SmMPKK1	180675.A0A4D9AI04	GO Function	GO:0032553	Ribonucleotide binding
SmMPKK1	180675.A0A4D9AI04	GO Function	GO:0032555	Purine ribonucleotide binding
SmMPKK1	180675.A0A4D9AI04	GO Function	GO:0032559	Adenyl ribonucleotide binding
SmMPKK1	180675.A0A4D9AI04	GO Function	GO:0035639	Purine ribonucleoside triphosphate binding
SmMPKK1	180675.A0A4D9AI04	GO Function	GO:0036094	Small molecule binding
SmMPKK1	180675.A0A4D9AI04	GO Function	GO:0043167	Ion binding
SmMPKK1	180675.A0A4D9AI04	GO Function	GO:0043168	Anion binding
SmMPKK1	180675.A0A4D9AI04	GO Function	GO:0097159	Organic cyclic compound binding
SmMPKK1	180675.A0A4D9AI04	GO Function	GO:0097367	Carbohydrate derivative binding
SmMPKK1	180675.A0A4D9AI04	GO Function	GO:0106310	Protein serine kinase activity
SmMPKK1	180675.A0A4D9AI04	GO Function	GO:0140096	Catalytic activity, acting on a protein
SmMPKK1	180675.A0A4D9AI04	GO Function	GO:1901265	Nucleoside phosphate binding
SmMPKK1	180675.A0A4D9AI04	GO Function	GO:1901363	Heterocyclic compound binding
SmMPKK2	180675.A0A4D9AL83	GO Function	GO:0000166	Nucleotide binding
SmMPKK2	180675.A0A4D9AL83	GO Function	GO:0003824	Catalytic activity
SmMPKK2	180675.A0A4D9AL83	GO Function	GO:0004672	Protein kinase activity
SmMPKK2	180675.A0A4D9AL83	GO Function	GO:0004674	Protein serine/threonine kinase activity
SmMPKK2	180675.A0A4D9AL83	GO Function	GO:0004708	MAP kinase kinase activity
SmMPKK2	180675.A0A4D9AL83	GO Function	GO:0004712	Protein serine/threonine/tyrosine kinase activity
SmMPKK2	180675.A0A4D9AL83	GO Function	GO:0004713	Protein tyrosine kinase activity
SmMPKK2	180675.A0A4D9AL83	GO Function	GO:0005488	Binding
SmMPKK2	180675.A0A4D9AL83	GO Function	GO:0005524	ATP binding
SmMPKK2	180675.A0A4D9AL83	GO Function	GO:0016301	Kinase activity
SmMPKK2	180675.A0A4D9AL83	GO Function	GO:0016740	Transferase activity
SmMPKK2	180675.A0A4D9AL83	GO Function	GO:0016772	Transferase activity, transferring phosphorus-containing groups
SmMPKK2	180675.A0A4D9AL83	GO Function	GO:0016773	Phosphotransferase activity, alcohol group as acceptor
SmMPKK2	180675.A0A4D9AL83	GO Function	GO:0017076	Purine nucleotide binding
SmMPKK2	180675.A0A4D9AL83	GO Function	GO:0030554	Adenyl nucleotide binding
SmMPKK2	180675.A0A4D9AL83	GO Function	GO:0032553	Ribonucleotide binding
SmMPKK2	180675.A0A4D9AL83	GO Function	GO:0032555	Purine ribonucleotide binding
SmMPKK2	180675.A0A4D9AL83	GO Function	GO:0032559	Adenyl ribonucleotide binding
SmMPKK2	180675.A0A4D9AL83	GO Function	GO:0035639	Purine ribonucleoside triphosphate binding
SmMPKK2	180675.A0A4D9AL83	GO Function	GO:0036094	Small molecule binding
SmMPKK2	180675.A0A4D9AL83	GO Function	GO:0043167	Ion binding
SmMPKK2	180675.A0A4D9AL83	GO Function	GO:0043168	Anion binding
SmMPKK2	180675.A0A4D9AL83	GO Function	GO:0097159	Organic cyclic compound binding
SmMPKK2	180675.A0A4D9AL83	GO Function	GO:0097367	Carbohydrate derivative binding
SmMPKK2	180675.A0A4D9AL83	GO Function	GO:0106310	Protein serine kinase activity
SmMPKK2	180675.A0A4D9AL83	GO Function	GO:0140096	Catalytic activity, acting on a protein
SmMPKK2	180675.A0A4D9AL83	GO Function	GO:1901265	Nucleoside phosphate binding
SmMPKK2	180675.A0A4D9AL83	GO Function	GO:1901363	Heterocyclic compound binding
SmMPKK3	180675.A0A4D9C3Q3	GO Function	GO:0000166	Nucleotide binding
SmMPKK3	180675.A0A4D9C3Q3	GO Function	GO:0003824	Catalytic activity
SmMPKK3	180675.A0A4D9C3Q3	GO Function	GO:0004672	Protein kinase activity
SmMPKK3	180675.A0A4D9C3Q3	GO Function	GO:0004674	Protein serine/threonine kinase activity
SmMPKK3	180675.A0A4D9C3Q3	GO Function	GO:0004707	MAP kinase activity
SmMPKK3	180675.A0A4D9C3Q3	GO Function	GO:0004708	MAP kinase kinase activity
SmMPKK3	180675.A0A4D9C3Q3	GO Function	GO:0004712	Protein serine/threonine/tyrosine kinase activity
SmMPKK3	180675.A0A4D9C3Q3	GO Function	GO:0004713	Protein tyrosine kinase activity
SmMPKK3	180675.A0A4D9C3Q3	GO Function	GO:0005488	Binding
SmMPKK3	180675.A0A4D9C3Q3	GO Function	GO:0005524	ATP binding
SmMPKK3	180675.A0A4D9C3Q3	GO Function	GO:0016301	Kinase activity
SmMPKK3	180675.A0A4D9C3Q3	GO Function	GO:0016740	Transferase activity
SmMPKK3	180675.A0A4D9C3Q3	GO Function	GO:0016772	Transferase activity, transferring phosphorus-containing groups
SmMPKK3	180675.A0A4D9C3Q3	GO Function	GO:0016773	Phosphotransferase activity, alcohol group as acceptor
SmMPKK3	180675.A0A4D9C3Q3	GO Function	GO:0017076	Purine nucleotide binding
SmMPKK3	180675.A0A4D9C3Q3	GO Function	GO:0030554	Adenyl nucleotide binding
SmMPKK3	180675.A0A4D9C3Q3	GO Function	GO:0032553	Ribonucleotide binding
SmMPKK3	180675.A0A4D9C3Q3	GO Function	GO:0032555	Purine ribonucleotide binding
SmMPKK3	180675.A0A4D9C3Q3	GO Function	GO:0032559	Adenyl ribonucleotide binding
SmMPKK3	180675.A0A4D9C3Q3	GO Function	GO:0035639	Purine ribonucleoside triphosphate binding
SmMPKK3	180675.A0A4D9C3Q3	GO Function	GO:0036094	Small molecule binding
SmMPKK3	180675.A0A4D9C3Q3	GO Function	GO:0043167	Ion binding
SmMPKK3	180675.A0A4D9C3Q3	GO Function	GO:0043168	Anion binding
SmMPKK3	180675.A0A4D9C3Q3	GO Function	GO:0097159	Organic cyclic compound binding
SmMPKK3	180675.A0A4D9C3Q3	GO Function	GO:0097367	Carbohydrate derivative binding
SmMPKK3	180675.A0A4D9C3Q3	GO Function	GO:0106310	Protein serine kinase activity
SmMPKK3	180675.A0A4D9C3Q3	GO Function	GO:0140096	Catalytic activity, acting on a protein
SmMPKK3	180675.A0A4D9C3Q3	GO Function	GO:1901265	Nucleoside phosphate binding
SmMPKK3	180675.A0A4D9C3Q3	GO Function	GO:1901363	Heterocyclic compound binding
SmMPKK4	180675.A0A4D9BEM6	GO Function	GO:0000166	Nucleotide binding
SmMPKK4	180675.A0A4D9BEM6	GO Function	GO:0003824	Catalytic activity
SmMPKK4	180675.A0A4D9BEM6	GO Function	GO:0004672	Protein kinase activity
SmMPKK4	180675.A0A4D9BEM6	GO Function	GO:0004674	Protein serine/threonine kinase activity
SmMPKK4	180675.A0A4D9BEM6	GO Function	GO:0004708	MAP kinase kinase activity
SmMPKK4	180675.A0A4D9BEM6	GO Function	GO:0004712	Protein serine/threonine/tyrosine kinase activity
SmMPKK4	180675.A0A4D9BEM6	GO Function	GO:0004713	Protein tyrosine kinase activity
SmMPKK4	180675.A0A4D9BEM6	GO Function	GO:0005488	Binding
SmMPKK4	180675.A0A4D9BEM6	GO Function	GO:0005524	ATP binding
SmMPKK4	180675.A0A4D9BEM6	GO Function	GO:0016301	Kinase activity
SmMPKK4	180675.A0A4D9BEM6	GO Function	GO:0016740	Transferase activity
SmMPKK4	180675.A0A4D9BEM6	GO Function	GO:0016772	Transferase activity, transferring phosphorus-containing groups
SmMPKK4	180675.A0A4D9BEM6	GO Function	GO:0016773	Phosphotransferase activity, alcohol group as acceptor
SmMPKK4	180675.A0A4D9BEM6	GO Function	GO:0017076	Purine nucleotide binding
SmMPKK4	180675.A0A4D9BEM6	GO Function	GO:0030554	Adenyl nucleotide binding
SmMPKK4	180675.A0A4D9BEM6	GO Function	GO:0032553	Ribonucleotide binding
SmMPKK4	180675.A0A4D9BEM6	GO Function	GO:0032555	Purine ribonucleotide binding
SmMPKK4	180675.A0A4D9BEM6	GO Function	GO:0032559	Adenyl ribonucleotide binding
SmMPKK4	180675.A0A4D9BEM6	GO Function	GO:0035639	Purine ribonucleoside triphosphate binding
SmMPKK4	180675.A0A4D9BEM6	GO Function	GO:0036094	Small molecule binding
SmMPKK4	180675.A0A4D9BEM6	GO Function	GO:0043167	Ion binding
SmMPKK4	180675.A0A4D9BEM6	GO Function	GO:0043168	Anion binding
SmMPKK4	180675.A0A4D9BEM6	GO Function	GO:0097159	Organic cyclic compound binding
SmMPKK4	180675.A0A4D9BEM6	GO Function	GO:0097367	Carbohydrate derivative binding
SmMPKK4	180675.A0A4D9BEM6	GO Function	GO:0106310	Protein serine kinase activity
SmMPKK4	180675.A0A4D9BEM6	GO Function	GO:0140096	Catalytic activity, acting on a protein
SmMPKK4	180675.A0A4D9BEM6	GO Function	GO:1901265	Nucleoside phosphate binding
SmMPKK4	180675.A0A4D9BEM6	GO Function	GO:1901363	Heterocyclic compound binding
SmMPKK5	180675.A0A4D8YJ89	GO Function	GO:0000166	Nucleotide binding
SmMPKK5	180675.A0A4D8YJ89	GO Function	GO:0003824	Catalytic activity
SmMPKK5	180675.A0A4D8YJ89	GO Function	GO:0004672	Protein kinase activity
SmMPKK5	180675.A0A4D8YJ89	GO Function	GO:0004674	Protein serine/threonine kinase activity
SmMPKK5	180675.A0A4D8YJ89	GO Function	GO:0004708	MAP kinase kinase activity
SmMPKK5	180675.A0A4D8YJ89	GO Function	GO:0004712	Protein serine/threonine/tyrosine kinase activity
SmMPKK5	180675.A0A4D8YJ89	GO Function	GO:0004713	Protein tyrosine kinase activity
SmMPKK5	180675.A0A4D8YJ89	GO Function	GO:0005488	Binding
SmMPKK5	180675.A0A4D8YJ89	GO Function	GO:0005524	ATP binding
SmMPKK5	180675.A0A4D8YJ89	GO Function	GO:0016301	Kinase activity
SmMPKK5	180675.A0A4D8YJ89	GO Function	GO:0016740	Transferase activity
SmMPKK5	180675.A0A4D8YJ89	GO Function	GO:0016772	Transferase activity, transferring phosphorus-containing groups
SmMPKK5	180675.A0A4D8YJ89	GO Function	GO:0016773	Phosphotransferase activity, alcohol group as acceptor
SmMPKK5	180675.A0A4D8YJ89	GO Function	GO:0017076	Purine nucleotide binding
SmMPKK5	180675.A0A4D8YJ89	GO Function	GO:0030554	Adenyl nucleotide binding
SmMPKK5	180675.A0A4D8YJ89	GO Function	GO:0032553	Ribonucleotide binding
SmMPKK5	180675.A0A4D8YJ89	GO Function	GO:0032555	Purine ribonucleotide binding
SmMPKK5	180675.A0A4D8YJ89	GO Function	GO:0032559	Adenyl ribonucleotide binding
SmMPKK5	180675.A0A4D8YJ89	GO Function	GO:0035639	Purine ribonucleoside triphosphate binding
SmMPKK5	180675.A0A4D8YJ89	GO Function	GO:0036094	Small molecule binding
SmMPKK5	180675.A0A4D8YJ89	GO Function	GO:0043167	Ion binding
SmMPKK5	180675.A0A4D8YJ89	GO Function	GO:0043168	Anion binding
SmMPKK5	180675.A0A4D8YJ89	GO Function	GO:0097159	Organic cyclic compound binding
SmMPKK5	180675.A0A4D8YJ89	GO Function	GO:0097367	Carbohydrate derivative binding
SmMPKK5	180675.A0A4D8YJ89	GO Function	GO:0106310	Protein serine kinase activity
SmMPKK5	180675.A0A4D8YJ89	GO Function	GO:0140096	Catalytic activity, acting on a protein
SmMPKK5	180675.A0A4D8YJ89	GO Function	GO:1901265	Nucleoside phosphate binding
SmMPKK5	180675.A0A4D8YJ89	GO Function	GO:1901363	Heterocyclic compound binding
SmMPKK6	180675.A0A4D9ARP5	GO Function	GO:0000166	Nucleotide binding
SmMPKK6	180675.A0A4D9ARP5	GO Function	GO:0003824	Catalytic activity
SmMPKK6	180675.A0A4D9ARP5	GO Function	GO:0004672	Protein kinase activity
SmMPKK6	180675.A0A4D9ARP5	GO Function	GO:0004674	Protein serine/threonine kinase activity
SmMPKK6	180675.A0A4D9ARP5	GO Function	GO:0004708	MAP kinase kinase activity
SmMPKK6	180675.A0A4D9ARP5	GO Function	GO:0004712	Protein serine/threonine/tyrosine kinase activity
SmMPKK6	180675.A0A4D9ARP5	GO Function	GO:0004713	Protein tyrosine kinase activity
SmMPKK6	180675.A0A4D9ARP5	GO Function	GO:0005488	Binding
SmMPKK6	180675.A0A4D9ARP5	GO Function	GO:0005515	Protein binding
SmMPKK6	180675.A0A4D9ARP5	GO Function	GO:0005524	ATP binding
SmMPKK6	180675.A0A4D9ARP5	GO Function	GO:0016301	Kinase activity
SmMPKK6	180675.A0A4D9ARP5	GO Function	GO:0016740	Transferase activity
SmMPKK6	180675.A0A4D9ARP5	GO Function	GO:0016772	Transferase activity, transferring phosphorus-containing groups
SmMPKK6	180675.A0A4D9ARP5	GO Function	GO:0016773	Phosphotransferase activity, alcohol group as acceptor
SmMPKK6	180675.A0A4D9ARP5	GO Function	GO:0017076	Purine nucleotide binding
SmMPKK6	180675.A0A4D9ARP5	GO Function	GO:0019899	Enzyme binding
SmMPKK6	180675.A0A4D9ARP5	GO Function	GO:0019900	Kinase binding
SmMPKK6	180675.A0A4D9ARP5	GO Function	GO:0019901	Protein kinase binding
SmMPKK6	180675.A0A4D9ARP5	GO Function	GO:0030554	Adenyl nucleotide binding
SmMPKK6	180675.A0A4D9ARP5	GO Function	GO:0031435	Mitogen-activated protein kinase kinase kinase binding
SmMPKK6	180675.A0A4D9ARP5	GO Function	GO:0032553	Ribonucleotide binding
SmMPKK6	180675.A0A4D9ARP5	GO Function	GO:0032555	Purine ribonucleotide binding
SmMPKK6	180675.A0A4D9ARP5	GO Function	GO:0032559	Adenyl ribonucleotide binding
SmMPKK6	180675.A0A4D9ARP5	GO Function	GO:0035639	Purine ribonucleoside triphosphate binding
SmMPKK6	180675.A0A4D9ARP5	GO Function	GO:0036094	Small molecule binding
SmMPKK6	180675.A0A4D9ARP5	GO Function	GO:0043167	Ion binding
SmMPKK6	180675.A0A4D9ARP5	GO Function	GO:0043168	Anion binding
SmMPKK6	180675.A0A4D9ARP5	GO Function	GO:0051019	Mitogen-activated protein kinase binding
SmMPKK6	180675.A0A4D9ARP5	GO Function	GO:0097159	Organic cyclic compound binding
SmMPKK6	180675.A0A4D9ARP5	GO Function	GO:0097367	Carbohydrate derivative binding
SmMPKK6	180675.A0A4D9ARP5	GO Function	GO:0106310	Protein serine kinase activity
SmMPKK6	180675.A0A4D9ARP5	GO Function	GO:0140096	Catalytic activity, acting on a protein
SmMPKK6	180675.A0A4D9ARP5	GO Function	GO:1901265	Nucleoside phosphate binding
SmMPKK6	180675.A0A4D9ARP5	GO Function	GO:1901363	Heterocyclic compound binding
SmMPKK7	180675.A0A4D9C462	GO Function	GO:0000166	Nucleotide binding
SmMPKK7	180675.A0A4D9C462	GO Function	GO:0003824	Catalytic activity
SmMPKK7	180675.A0A4D9C462	GO Function	GO:0004672	Protein kinase activity
SmMPKK7	180675.A0A4D9C462	GO Function	GO:0004674	Protein serine/threonine kinase activity
SmMPKK7	180675.A0A4D9C462	GO Function	GO:0004708	MAP kinase kinase activity
SmMPKK7	180675.A0A4D9C462	GO Function	GO:0004712	Protein serine/threonine/tyrosine kinase activity
SmMPKK7	180675.A0A4D9C462	GO Function	GO:0004713	Protein tyrosine kinase activity
SmMPKK7	180675.A0A4D9C462	GO Function	GO:0005488	Binding
SmMPKK7	180675.A0A4D9C462	GO Function	GO:0005524	ATP binding
SmMPKK7	180675.A0A4D9C462	GO Function	GO:0016301	Kinase activity
SmMPKK7	180675.A0A4D9C462	GO Function	GO:0016740	Transferase activity
SmMPKK7	180675.A0A4D9C462	GO Function	GO:0016772	Transferase activity, transferring phosphorus-containing groups
SmMPKK7	180675.A0A4D9C462	GO Function	GO:0016773	Phosphotransferase activity, alcohol group as acceptor
SmMPKK7	180675.A0A4D9C462	GO Function	GO:0017076	Purine nucleotide binding
SmMPKK7	180675.A0A4D9C462	GO Function	GO:0030554	Adenyl nucleotide binding
SmMPKK7	180675.A0A4D9C462	GO Function	GO:0032553	Ribonucleotide binding
SmMPKK7	180675.A0A4D9C462	GO Function	GO:0032555	Purine ribonucleotide binding
SmMPKK7	180675.A0A4D9C462	GO Function	GO:0032559	Adenyl ribonucleotide binding
SmMPKK7	180675.A0A4D9C462	GO Function	GO:0035639	Purine ribonucleoside triphosphate binding
SmMPKK7	180675.A0A4D9C462	GO Function	GO:0036094	Small molecule binding
SmMPKK7	180675.A0A4D9C462	GO Function	GO:0043167	Ion binding
SmMPKK7	180675.A0A4D9C462	GO Function	GO:0043168	Anion binding
SmMPKK7	180675.A0A4D9C462	GO Function	GO:0097159	Organic cyclic compound binding
SmMPKK7	180675.A0A4D9C462	GO Function	GO:0097367	Carbohydrate derivative binding
SmMPKK7	180675.A0A4D9C462	GO Function	GO:0106310	Protein serine kinase activity
SmMPKK7	180675.A0A4D9C462	GO Function	GO:0140096	Catalytic activity, acting on a protein
SmMPKK7	180675.A0A4D9C462	GO Function	GO:1901265	Nucleoside phosphate binding
SmMPKK7	180675.A0A4D9C462	GO Function	GO:1901363	Heterocyclic compound binding
SmMPKKK1	180675.A0A4D9BFE3	GO Function	GO:0000166	Nucleotide binding
SmMPKKK1	180675.A0A4D9BFE3	GO Function	GO:0003824	Catalytic activity
SmMPKKK1	180675.A0A4D9BFE3	GO Function	GO:0004672	Protein kinase activity
SmMPKKK1	180675.A0A4D9BFE3	GO Function	GO:0004674	Protein serine/threonine kinase activity
SmMPKKK1	180675.A0A4D9BFE3	GO Function	GO:0004709	MAP kinase kinase kinase activity
SmMPKKK1	180675.A0A4D9BFE3	GO Function	GO:0005488	Binding
SmMPKKK1	180675.A0A4D9BFE3	GO Function	GO:0005524	ATP binding
SmMPKKK1	180675.A0A4D9BFE3	GO Function	GO:0016301	Kinase activity
SmMPKKK1	180675.A0A4D9BFE3	GO Function	GO:0016740	Transferase activity
SmMPKKK1	180675.A0A4D9BFE3	GO Function	GO:0016772	Transferase activity, transferring phosphorus-containing groups
SmMPKKK1	180675.A0A4D9BFE3	GO Function	GO:0016773	Phosphotransferase activity, alcohol group as acceptor
SmMPKKK1	180675.A0A4D9BFE3	GO Function	GO:0017076	Purine nucleotide binding
SmMPKKK1	180675.A0A4D9BFE3	GO Function	GO:0030554	Adenyl nucleotide binding
SmMPKKK1	180675.A0A4D9BFE3	GO Function	GO:0032553	Ribonucleotide binding
SmMPKKK1	180675.A0A4D9BFE3	GO Function	GO:0032555	Purine ribonucleotide binding
SmMPKKK1	180675.A0A4D9BFE3	GO Function	GO:0032559	Adenyl ribonucleotide binding
SmMPKKK1	180675.A0A4D9BFE3	GO Function	GO:0035639	Purine ribonucleoside triphosphate binding
SmMPKKK1	180675.A0A4D9BFE3	GO Function	GO:0036094	Small molecule binding
SmMPKKK1	180675.A0A4D9BFE3	GO Function	GO:0043167	Ion binding
SmMPKKK1	180675.A0A4D9BFE3	GO Function	GO:0043168	Anion binding
SmMPKKK1	180675.A0A4D9BFE3	GO Function	GO:0097159	Organic cyclic compound binding
SmMPKKK1	180675.A0A4D9BFE3	GO Function	GO:0097367	Carbohydrate derivative binding
SmMPKKK1	180675.A0A4D9BFE3	GO Function	GO:0106310	Protein serine kinase activity
SmMPKKK1	180675.A0A4D9BFE3	GO Function	GO:0140096	Catalytic activity, acting on a protein
SmMPKKK1	180675.A0A4D9BFE3	GO Function	GO:1901265	Nucleoside phosphate binding
SmMPKKK1	180675.A0A4D9BFE3	GO Function	GO:1901363	Heterocyclic compound binding
SmMPKKK10	180675.A0A4D8XV87	GO Function	GO:0000166	Nucleotide binding
SmMPKKK10	180675.A0A4D8XV87	GO Function	GO:0003824	Catalytic activity
SmMPKKK10	180675.A0A4D8XV87	GO Function	GO:0004672	Protein kinase activity
SmMPKKK10	180675.A0A4D8XV87	GO Function	GO:0005488	Binding
SmMPKKK10	180675.A0A4D8XV87	GO Function	GO:0005524	ATP binding
SmMPKKK10	180675.A0A4D8XV87	GO Function	GO:0016301	Kinase activity
SmMPKKK10	180675.A0A4D8XV87	GO Function	GO:0016740	Transferase activity
SmMPKKK10	180675.A0A4D8XV87	GO Function	GO:0016772	Transferase activity, transferring phosphorus-containing groups
SmMPKKK10	180675.A0A4D8XV87	GO Function	GO:0016773	Phosphotransferase activity, alcohol group as acceptor
SmMPKKK10	180675.A0A4D8XV87	GO Function	GO:0017076	Purine nucleotide binding
SmMPKKK10	180675.A0A4D8XV87	GO Function	GO:0030554	Adenyl nucleotide binding
SmMPKKK10	180675.A0A4D8XV87	GO Function	GO:0032553	Ribonucleotide binding
SmMPKKK10	180675.A0A4D8XV87	GO Function	GO:0032555	Purine ribonucleotide binding
SmMPKKK10	180675.A0A4D8XV87	GO Function	GO:0032559	Adenyl ribonucleotide binding
SmMPKKK10	180675.A0A4D8XV87	GO Function	GO:0035639	Purine ribonucleoside triphosphate binding
SmMPKKK10	180675.A0A4D8XV87	GO Function	GO:0036094	Small molecule binding
SmMPKKK10	180675.A0A4D8XV87	GO Function	GO:0043167	Ion binding
SmMPKKK10	180675.A0A4D8XV87	GO Function	GO:0043168	Anion binding
SmMPKKK10	180675.A0A4D8XV87	GO Function	GO:0097159	Organic cyclic compound binding
SmMPKKK10	180675.A0A4D8XV87	GO Function	GO:0097367	Carbohydrate derivative binding
SmMPKKK10	180675.A0A4D8XV87	GO Function	GO:0140096	Catalytic activity, acting on a protein
SmMPKKK10	180675.A0A4D8XV87	GO Function	GO:1901265	Nucleoside phosphate binding
SmMPKKK10	180675.A0A4D8XV87	GO Function	GO:1901363	Heterocyclic compound binding
SmMPKKK11	180675.A0A4D9ADI3	GO Function	GO:0000166	Nucleotide binding
SmMPKKK11	180675.A0A4D9ADI3	GO Function	GO:0003824	Catalytic activity
SmMPKKK11	180675.A0A4D9ADI3	GO Function	GO:0004672	Protein kinase activity
SmMPKKK11	180675.A0A4D9ADI3	GO Function	GO:0005488	Binding
SmMPKKK11	180675.A0A4D9ADI3	GO Function	GO:0005524	ATP binding
SmMPKKK11	180675.A0A4D9ADI3	GO Function	GO:0016301	Kinase activity
SmMPKKK11	180675.A0A4D9ADI3	GO Function	GO:0016740	Transferase activity
SmMPKKK11	180675.A0A4D9ADI3	GO Function	GO:0016772	Transferase activity, transferring phosphorus-containing groups
SmMPKKK11	180675.A0A4D9ADI3	GO Function	GO:0016773	Phosphotransferase activity, alcohol group as acceptor
SmMPKKK11	180675.A0A4D9ADI3	GO Function	GO:0017076	Purine nucleotide binding
SmMPKKK11	180675.A0A4D9ADI3	GO Function	GO:0030554	Adenyl nucleotide binding
SmMPKKK11	180675.A0A4D9ADI3	GO Function	GO:0032553	Ribonucleotide binding
SmMPKKK11	180675.A0A4D9ADI3	GO Function	GO:0032555	Purine ribonucleotide binding
SmMPKKK11	180675.A0A4D9ADI3	GO Function	GO:0032559	Adenyl ribonucleotide binding
SmMPKKK11	180675.A0A4D9ADI3	GO Function	GO:0035639	Purine ribonucleoside triphosphate binding
SmMPKKK11	180675.A0A4D9ADI3	GO Function	GO:0036094	Small molecule binding
SmMPKKK11	180675.A0A4D9ADI3	GO Function	GO:0043167	Ion binding
SmMPKKK11	180675.A0A4D9ADI3	GO Function	GO:0043168	Anion binding
SmMPKKK11	180675.A0A4D9ADI3	GO Function	GO:0097159	Organic cyclic compound binding
SmMPKKK11	180675.A0A4D9ADI3	GO Function	GO:0097367	Carbohydrate derivative binding
SmMPKKK11	180675.A0A4D9ADI3	GO Function	GO:0140096	Catalytic activity, acting on a protein
SmMPKKK11	180675.A0A4D9ADI3	GO Function	GO:1901265	Nucleoside phosphate binding
SmMPKKK11	180675.A0A4D9ADI3	GO Function	GO:1901363	Heterocyclic compound binding
SmMPKKK12	180675.A0A4D8ZSB8	GO Function	GO:0000166	Nucleotide binding
SmMPKKK12	180675.A0A4D8ZSB8	GO Function	GO:0003824	Catalytic activity
SmMPKKK12	180675.A0A4D8ZSB8	GO Function	GO:0004672	Protein kinase activity
SmMPKKK12	180675.A0A4D8ZSB8	GO Function	GO:0005488	Binding
SmMPKKK12	180675.A0A4D8ZSB8	GO Function	GO:0005524	ATP binding
SmMPKKK12	180675.A0A4D8ZSB8	GO Function	GO:0016301	Kinase activity
SmMPKKK12	180675.A0A4D8ZSB8	GO Function	GO:0016740	Transferase activity
SmMPKKK12	180675.A0A4D8ZSB8	GO Function	GO:0016772	Transferase activity, transferring phosphorus-containing groups
SmMPKKK12	180675.A0A4D8ZSB8	GO Function	GO:0016773	Phosphotransferase activity, alcohol group as acceptor
SmMPKKK12	180675.A0A4D8ZSB8	GO Function	GO:0017076	Purine nucleotide binding
SmMPKKK12	180675.A0A4D8ZSB8	GO Function	GO:0030554	Adenyl nucleotide binding
SmMPKKK12	180675.A0A4D8ZSB8	GO Function	GO:0032553	Ribonucleotide binding
SmMPKKK12	180675.A0A4D8ZSB8	GO Function	GO:0032555	Purine ribonucleotide binding
SmMPKKK12	180675.A0A4D8ZSB8	GO Function	GO:0032559	Adenyl ribonucleotide binding
SmMPKKK12	180675.A0A4D8ZSB8	GO Function	GO:0035639	Purine ribonucleoside triphosphate binding
SmMPKKK12	180675.A0A4D8ZSB8	GO Function	GO:0036094	Small molecule binding
SmMPKKK12	180675.A0A4D8ZSB8	GO Function	GO:0043167	Ion binding
SmMPKKK12	180675.A0A4D8ZSB8	GO Function	GO:0043168	Anion binding
SmMPKKK12	180675.A0A4D8ZSB8	GO Function	GO:0097159	Organic cyclic compound binding
SmMPKKK12	180675.A0A4D8ZSB8	GO Function	GO:0097367	Carbohydrate derivative binding
SmMPKKK12	180675.A0A4D8ZSB8	GO Function	GO:0140096	Catalytic activity, acting on a protein
SmMPKKK12	180675.A0A4D8ZSB8	GO Function	GO:1901265	Nucleoside phosphate binding
SmMPKKK12	180675.A0A4D8ZSB8	GO Function	GO:1901363	Heterocyclic compound binding
SmMPKKK13	180675.A0A4D9ARU7	GO Function	GO:0005488	Binding
SmMPKKK14	180675.A0A4D8ZZU1	GO Function	GO:0000166	Nucleotide binding
SmMPKKK14	180675.A0A4D8ZZU1	GO Function	GO:0003824	Catalytic activity
SmMPKKK14	180675.A0A4D8ZZU1	GO Function	GO:0004672	Protein kinase activity
SmMPKKK14	180675.A0A4D8ZZU1	GO Function	GO:0004674	Protein serine/threonine kinase activity
SmMPKKK14	180675.A0A4D8ZZU1	GO Function	GO:0004709	MAP kinase kinase kinase activity
SmMPKKK14	180675.A0A4D8ZZU1	GO Function	GO:0005488	Binding
SmMPKKK14	180675.A0A4D8ZZU1	GO Function	GO:0005524	ATP binding
SmMPKKK14	180675.A0A4D8ZZU1	GO Function	GO:0016301	Kinase activity
SmMPKKK14	180675.A0A4D8ZZU1	GO Function	GO:0016740	Transferase activity
SmMPKKK14	180675.A0A4D8ZZU1	GO Function	GO:0016772	Transferase activity, transferring phosphorus-containing groups
SmMPKKK14	180675.A0A4D8ZZU1	GO Function	GO:0016773	Phosphotransferase activity, alcohol group as acceptor
SmMPKKK14	180675.A0A4D8ZZU1	GO Function	GO:0017076	Purine nucleotide binding
SmMPKKK14	180675.A0A4D8ZZU1	GO Function	GO:0030554	Adenyl nucleotide binding
SmMPKKK14	180675.A0A4D8ZZU1	GO Function	GO:0032553	Ribonucleotide binding
SmMPKKK14	180675.A0A4D8ZZU1	GO Function	GO:0032555	Purine ribonucleotide binding
SmMPKKK14	180675.A0A4D8ZZU1	GO Function	GO:0032559	Adenyl ribonucleotide binding
SmMPKKK14	180675.A0A4D8ZZU1	GO Function	GO:0035639	Purine ribonucleoside triphosphate binding
SmMPKKK14	180675.A0A4D8ZZU1	GO Function	GO:0036094	Small molecule binding
SmMPKKK14	180675.A0A4D8ZZU1	GO Function	GO:0043167	Ion binding
SmMPKKK14	180675.A0A4D8ZZU1	GO Function	GO:0043168	Anion binding
SmMPKKK14	180675.A0A4D8ZZU1	GO Function	GO:0097159	Organic cyclic compound binding
SmMPKKK14	180675.A0A4D8ZZU1	GO Function	GO:0097367	Carbohydrate derivative binding
SmMPKKK14	180675.A0A4D8ZZU1	GO Function	GO:0106310	Protein serine kinase activity
SmMPKKK14	180675.A0A4D8ZZU1	GO Function	GO:0140096	Catalytic activity, acting on a protein
SmMPKKK14	180675.A0A4D8ZZU1	GO Function	GO:1901265	Nucleoside phosphate binding
SmMPKKK14	180675.A0A4D8ZZU1	GO Function	GO:1901363	Heterocyclic compound binding
SmMPKKK15	180675.A0A4D9C028	GO Function	GO:0000166	Nucleotide binding
SmMPKKK15	180675.A0A4D9C028	GO Function	GO:0003824	Catalytic activity
SmMPKKK15	180675.A0A4D9C028	GO Function	GO:0004672	Protein kinase activity
SmMPKKK15	180675.A0A4D9C028	GO Function	GO:0004674	Protein serine/threonine kinase activity
SmMPKKK15	180675.A0A4D9C028	GO Function	GO:0004709	MAP kinase kinase kinase activity
SmMPKKK15	180675.A0A4D9C028	GO Function	GO:0005488	Binding
SmMPKKK15	180675.A0A4D9C028	GO Function	GO:0005524	ATP binding
SmMPKKK15	180675.A0A4D9C028	GO Function	GO:0016301	Kinase activity
SmMPKKK15	180675.A0A4D9C028	GO Function	GO:0016740	Transferase activity
SmMPKKK15	180675.A0A4D9C028	GO Function	GO:0016772	Transferase activity, transferring phosphorus-containing groups
SmMPKKK15	180675.A0A4D9C028	GO Function	GO:0016773	Phosphotransferase activity, alcohol group as acceptor
SmMPKKK15	180675.A0A4D9C028	GO Function	GO:0017076	Purine nucleotide binding
SmMPKKK15	180675.A0A4D9C028	GO Function	GO:0030554	Adenyl nucleotide binding
SmMPKKK15	180675.A0A4D9C028	GO Function	GO:0032553	Ribonucleotide binding
SmMPKKK15	180675.A0A4D9C028	GO Function	GO:0032555	Purine ribonucleotide binding
SmMPKKK15	180675.A0A4D9C028	GO Function	GO:0032559	Adenyl ribonucleotide binding
SmMPKKK15	180675.A0A4D9C028	GO Function	GO:0035639	Purine ribonucleoside triphosphate binding
SmMPKKK15	180675.A0A4D9C028	GO Function	GO:0036094	Small molecule binding
SmMPKKK15	180675.A0A4D9C028	GO Function	GO:0043167	Ion binding
SmMPKKK15	180675.A0A4D9C028	GO Function	GO:0043168	Anion binding
SmMPKKK15	180675.A0A4D9C028	GO Function	GO:0097159	Organic cyclic compound binding
SmMPKKK15	180675.A0A4D9C028	GO Function	GO:0097367	Carbohydrate derivative binding
SmMPKKK15	180675.A0A4D9C028	GO Function	GO:0106310	Protein serine kinase activity
SmMPKKK15	180675.A0A4D9C028	GO Function	GO:0140096	Catalytic activity, acting on a protein
SmMPKKK15	180675.A0A4D9C028	GO Function	GO:1901265	Nucleoside phosphate binding
SmMPKKK15	180675.A0A4D9C028	GO Function	GO:1901363	Heterocyclic compound binding
SmMPKKK16	180675.A0A4D9AFH4	GO Function	GO:0000166	Nucleotide binding
SmMPKKK16	180675.A0A4D9AFH4	GO Function	GO:0003824	Catalytic activity
SmMPKKK16	180675.A0A4D9AFH4	GO Function	GO:0004672	Protein kinase activity
SmMPKKK16	180675.A0A4D9AFH4	GO Function	GO:0004674	Protein serine/threonine kinase activity
SmMPKKK16	180675.A0A4D9AFH4	GO Function	GO:0004709	MAP kinase kinase kinase activity
SmMPKKK16	180675.A0A4D9AFH4	GO Function	GO:0005488	Binding
SmMPKKK16	180675.A0A4D9AFH4	GO Function	GO:0005524	ATP binding
SmMPKKK16	180675.A0A4D9AFH4	GO Function	GO:0016301	Kinase activity
SmMPKKK16	180675.A0A4D9AFH4	GO Function	GO:0016740	Transferase activity
SmMPKKK16	180675.A0A4D9AFH4	GO Function	GO:0016772	Transferase activity, transferring phosphorus-containing groups
SmMPKKK16	180675.A0A4D9AFH4	GO Function	GO:0016773	Phosphotransferase activity, alcohol group as acceptor
SmMPKKK16	180675.A0A4D9AFH4	GO Function	GO:0017076	Purine nucleotide binding
SmMPKKK16	180675.A0A4D9AFH4	GO Function	GO:0030554	Adenyl nucleotide binding
SmMPKKK16	180675.A0A4D9AFH4	GO Function	GO:0032553	Ribonucleotide binding
SmMPKKK16	180675.A0A4D9AFH4	GO Function	GO:0032555	Purine ribonucleotide binding
SmMPKKK16	180675.A0A4D9AFH4	GO Function	GO:0032559	Adenyl ribonucleotide binding
SmMPKKK16	180675.A0A4D9AFH4	GO Function	GO:0035639	Purine ribonucleoside triphosphate binding
SmMPKKK16	180675.A0A4D9AFH4	GO Function	GO:0036094	Small molecule binding
SmMPKKK16	180675.A0A4D9AFH4	GO Function	GO:0043167	Ion binding
SmMPKKK16	180675.A0A4D9AFH4	GO Function	GO:0043168	Anion binding
SmMPKKK16	180675.A0A4D9AFH4	GO Function	GO:0097159	Organic cyclic compound binding
SmMPKKK16	180675.A0A4D9AFH4	GO Function	GO:0097367	Carbohydrate derivative binding
SmMPKKK16	180675.A0A4D9AFH4	GO Function	GO:0106310	Protein serine kinase activity
SmMPKKK16	180675.A0A4D9AFH4	GO Function	GO:0140096	Catalytic activity, acting on a protein
SmMPKKK16	180675.A0A4D9AFH4	GO Function	GO:1901265	Nucleoside phosphate binding
SmMPKKK16	180675.A0A4D9AFH4	GO Function	GO:1901363	Heterocyclic compound binding
SmMPKKK17	180675.A0A4D9BLL6	GO Function	GO:0000166	Nucleotide binding
SmMPKKK17	180675.A0A4D9BLL6	GO Function	GO:0003824	Catalytic activity
SmMPKKK17	180675.A0A4D9BLL6	GO Function	GO:0004672	Protein kinase activity
SmMPKKK17	180675.A0A4D9BLL6	GO Function	GO:0004674	Protein serine/threonine kinase activity
SmMPKKK17	180675.A0A4D9BLL6	GO Function	GO:0004709	MAP kinase kinase kinase activity
SmMPKKK17	180675.A0A4D9BLL6	GO Function	GO:0005488	Binding
SmMPKKK17	180675.A0A4D9BLL6	GO Function	GO:0005524	ATP binding
SmMPKKK17	180675.A0A4D9BLL6	GO Function	GO:0016301	Kinase activity
SmMPKKK17	180675.A0A4D9BLL6	GO Function	GO:0016740	Transferase activity
SmMPKKK17	180675.A0A4D9BLL6	GO Function	GO:0016772	Transferase activity, transferring phosphorus-containing groups
SmMPKKK17	180675.A0A4D9BLL6	GO Function	GO:0016773	Phosphotransferase activity, alcohol group as acceptor
SmMPKKK17	180675.A0A4D9BLL6	GO Function	GO:0017076	Purine nucleotide binding
SmMPKKK17	180675.A0A4D9BLL6	GO Function	GO:0030554	Adenyl nucleotide binding
SmMPKKK17	180675.A0A4D9BLL6	GO Function	GO:0032553	Ribonucleotide binding
SmMPKKK17	180675.A0A4D9BLL6	GO Function	GO:0032555	Purine ribonucleotide binding
SmMPKKK17	180675.A0A4D9BLL6	GO Function	GO:0032559	Adenyl ribonucleotide binding
SmMPKKK17	180675.A0A4D9BLL6	GO Function	GO:0035639	Purine ribonucleoside triphosphate binding
SmMPKKK17	180675.A0A4D9BLL6	GO Function	GO:0036094	Small molecule binding
SmMPKKK17	180675.A0A4D9BLL6	GO Function	GO:0043167	Ion binding
SmMPKKK17	180675.A0A4D9BLL6	GO Function	GO:0043168	Anion binding
SmMPKKK17	180675.A0A4D9BLL6	GO Function	GO:0097159	Organic cyclic compound binding
SmMPKKK17	180675.A0A4D9BLL6	GO Function	GO:0097367	Carbohydrate derivative binding
SmMPKKK17	180675.A0A4D9BLL6	GO Function	GO:0106310	Protein serine kinase activity
SmMPKKK17	180675.A0A4D9BLL6	GO Function	GO:0140096	Catalytic activity, acting on a protein
SmMPKKK17	180675.A0A4D9BLL6	GO Function	GO:1901265	Nucleoside phosphate binding
SmMPKKK17	180675.A0A4D9BLL6	GO Function	GO:1901363	Heterocyclic compound binding
SmMPKKK18	180675.A0A4D9BN34	GO Function	GO:0000166	Nucleotide binding
SmMPKKK18	180675.A0A4D9BN34	GO Function	GO:0003824	Catalytic activity
SmMPKKK18	180675.A0A4D9BN34	GO Function	GO:0004672	Protein kinase activity
SmMPKKK18	180675.A0A4D9BN34	GO Function	GO:0004674	Protein serine/threonine kinase activity
SmMPKKK18	180675.A0A4D9BN34	GO Function	GO:0004709	MAP kinase kinase kinase activity
SmMPKKK18	180675.A0A4D9BN34	GO Function	GO:0005488	Binding
SmMPKKK18	180675.A0A4D9BN34	GO Function	GO:0005524	ATP binding
SmMPKKK18	180675.A0A4D9BN34	GO Function	GO:0016301	Kinase activity
SmMPKKK18	180675.A0A4D9BN34	GO Function	GO:0016740	Transferase activity
SmMPKKK18	180675.A0A4D9BN34	GO Function	GO:0016772	Transferase activity, transferring phosphorus-containing groups
SmMPKKK18	180675.A0A4D9BN34	GO Function	GO:0016773	Phosphotransferase activity, alcohol group as acceptor
SmMPKKK18	180675.A0A4D9BN34	GO Function	GO:0017076	Purine nucleotide binding
SmMPKKK18	180675.A0A4D9BN34	GO Function	GO:0030554	Adenyl nucleotide binding
SmMPKKK18	180675.A0A4D9BN34	GO Function	GO:0032553	Ribonucleotide binding
SmMPKKK18	180675.A0A4D9BN34	GO Function	GO:0032555	Purine ribonucleotide binding
SmMPKKK18	180675.A0A4D9BN34	GO Function	GO:0032559	Adenyl ribonucleotide binding
SmMPKKK18	180675.A0A4D9BN34	GO Function	GO:0035639	Purine ribonucleoside triphosphate binding
SmMPKKK18	180675.A0A4D9BN34	GO Function	GO:0036094	Small molecule binding
SmMPKKK18	180675.A0A4D9BN34	GO Function	GO:0043167	Ion binding
SmMPKKK18	180675.A0A4D9BN34	GO Function	GO:0043168	Anion binding
SmMPKKK18	180675.A0A4D9BN34	GO Function	GO:0097159	Organic cyclic compound binding
SmMPKKK18	180675.A0A4D9BN34	GO Function	GO:0097367	Carbohydrate derivative binding
SmMPKKK18	180675.A0A4D9BN34	GO Function	GO:0106310	Protein serine kinase activity
SmMPKKK18	180675.A0A4D9BN34	GO Function	GO:0140096	Catalytic activity, acting on a protein
SmMPKKK18	180675.A0A4D9BN34	GO Function	GO:1901265	Nucleoside phosphate binding
SmMPKKK18	180675.A0A4D9BN34	GO Function	GO:1901363	Heterocyclic compound binding
SmMPKKK19	180675.A0A4D8Y4E7	GO Function	GO:0000166	Nucleotide binding
SmMPKKK19	180675.A0A4D8Y4E7	GO Function	GO:0003824	Catalytic activity
SmMPKKK19	180675.A0A4D8Y4E7	GO Function	GO:0004672	Protein kinase activity
SmMPKKK19	180675.A0A4D8Y4E7	GO Function	GO:0004674	Protein serine/threonine kinase activity
SmMPKKK19	180675.A0A4D8Y4E7	GO Function	GO:0004709	MAP kinase kinase kinase activity
SmMPKKK19	180675.A0A4D8Y4E7	GO Function	GO:0005488	Binding
SmMPKKK19	180675.A0A4D8Y4E7	GO Function	GO:0005524	ATP binding
SmMPKKK19	180675.A0A4D8Y4E7	GO Function	GO:0016301	Kinase activity
SmMPKKK19	180675.A0A4D8Y4E7	GO Function	GO:0016740	Transferase activity
SmMPKKK19	180675.A0A4D8Y4E7	GO Function	GO:0016772	Transferase activity, transferring phosphorus-containing groups
SmMPKKK19	180675.A0A4D8Y4E7	GO Function	GO:0016773	Phosphotransferase activity, alcohol group as acceptor
SmMPKKK19	180675.A0A4D8Y4E7	GO Function	GO:0017076	Purine nucleotide binding
SmMPKKK19	180675.A0A4D8Y4E7	GO Function	GO:0030554	Adenyl nucleotide binding
SmMPKKK19	180675.A0A4D8Y4E7	GO Function	GO:0032553	Ribonucleotide binding
SmMPKKK19	180675.A0A4D8Y4E7	GO Function	GO:0032555	Purine ribonucleotide binding
SmMPKKK19	180675.A0A4D8Y4E7	GO Function	GO:0032559	Adenyl ribonucleotide binding
SmMPKKK19	180675.A0A4D8Y4E7	GO Function	GO:0035639	Purine ribonucleoside triphosphate binding
SmMPKKK19	180675.A0A4D8Y4E7	GO Function	GO:0036094	Small molecule binding
SmMPKKK19	180675.A0A4D8Y4E7	GO Function	GO:0043167	Ion binding
SmMPKKK19	180675.A0A4D8Y4E7	GO Function	GO:0043168	Anion binding
SmMPKKK19	180675.A0A4D8Y4E7	GO Function	GO:0097159	Organic cyclic compound binding
SmMPKKK19	180675.A0A4D8Y4E7	GO Function	GO:0097367	Carbohydrate derivative binding
SmMPKKK19	180675.A0A4D8Y4E7	GO Function	GO:0106310	Protein serine kinase activity
SmMPKKK19	180675.A0A4D8Y4E7	GO Function	GO:0140096	Catalytic activity, acting on a protein
SmMPKKK19	180675.A0A4D8Y4E7	GO Function	GO:1901265	Nucleoside phosphate binding
SmMPKKK19	180675.A0A4D8Y4E7	GO Function	GO:1901363	Heterocyclic compound binding
SmMPKKK2	180675.A0A4D8YRC2	GO Function	GO:0000166	Nucleotide binding
SmMPKKK2	180675.A0A4D8YRC2	GO Function	GO:0003824	Catalytic activity
SmMPKKK2	180675.A0A4D8YRC2	GO Function	GO:0004672	Protein kinase activity
SmMPKKK2	180675.A0A4D8YRC2	GO Function	GO:0004674	Protein serine/threonine kinase activity
SmMPKKK2	180675.A0A4D8YRC2	GO Function	GO:0004709	MAP kinase kinase kinase activity
SmMPKKK2	180675.A0A4D8YRC2	GO Function	GO:0005488	Binding
SmMPKKK2	180675.A0A4D8YRC2	GO Function	GO:0005524	ATP binding
SmMPKKK2	180675.A0A4D8YRC2	GO Function	GO:0016301	Kinase activity
SmMPKKK2	180675.A0A4D8YRC2	GO Function	GO:0016740	Transferase activity
SmMPKKK2	180675.A0A4D8YRC2	GO Function	GO:0016772	Transferase activity, transferring phosphorus-containing groups
SmMPKKK2	180675.A0A4D8YRC2	GO Function	GO:0016773	Phosphotransferase activity, alcohol group as acceptor
SmMPKKK2	180675.A0A4D8YRC2	GO Function	GO:0017076	Purine nucleotide binding
SmMPKKK2	180675.A0A4D8YRC2	GO Function	GO:0030554	Adenyl nucleotide binding
SmMPKKK2	180675.A0A4D8YRC2	GO Function	GO:0032553	Ribonucleotide binding
SmMPKKK2	180675.A0A4D8YRC2	GO Function	GO:0032555	Purine ribonucleotide binding
SmMPKKK2	180675.A0A4D8YRC2	GO Function	GO:0032559	Adenyl ribonucleotide binding
SmMPKKK2	180675.A0A4D8YRC2	GO Function	GO:0035639	Purine ribonucleoside triphosphate binding
SmMPKKK2	180675.A0A4D8YRC2	GO Function	GO:0036094	Small molecule binding
SmMPKKK2	180675.A0A4D8YRC2	GO Function	GO:0043167	Ion binding
SmMPKKK2	180675.A0A4D8YRC2	GO Function	GO:0043168	Anion binding
SmMPKKK2	180675.A0A4D8YRC2	GO Function	GO:0097159	Organic cyclic compound binding
SmMPKKK2	180675.A0A4D8YRC2	GO Function	GO:0097367	Carbohydrate derivative binding
SmMPKKK2	180675.A0A4D8YRC2	GO Function	GO:0106310	Protein serine kinase activity
SmMPKKK2	180675.A0A4D8YRC2	GO Function	GO:0140096	Catalytic activity, acting on a protein
SmMPKKK2	180675.A0A4D8YRC2	GO Function	GO:1901265	Nucleoside phosphate binding
SmMPKKK2	180675.A0A4D8YRC2	GO Function	GO:1901363	Heterocyclic compound binding
SmMPKKK20	180675.A0A4D8YSH2	GO Function	GO:0000166	Nucleotide binding
SmMPKKK20	180675.A0A4D8YSH2	GO Function	GO:0003824	Catalytic activity
SmMPKKK20	180675.A0A4D8YSH2	GO Function	GO:0004672	Protein kinase activity
SmMPKKK20	180675.A0A4D8YSH2	GO Function	GO:0004674	Protein serine/threonine kinase activity
SmMPKKK20	180675.A0A4D8YSH2	GO Function	GO:0004709	MAP kinase kinase kinase activity
SmMPKKK20	180675.A0A4D8YSH2	GO Function	GO:0005488	Binding
SmMPKKK20	180675.A0A4D8YSH2	GO Function	GO:0005524	ATP binding
SmMPKKK20	180675.A0A4D8YSH2	GO Function	GO:0016301	Kinase activity
SmMPKKK20	180675.A0A4D8YSH2	GO Function	GO:0016740	Transferase activity
SmMPKKK20	180675.A0A4D8YSH2	GO Function	GO:0016772	Transferase activity, transferring phosphorus-containing groups
SmMPKKK20	180675.A0A4D8YSH2	GO Function	GO:0016773	Phosphotransferase activity, alcohol group as acceptor
SmMPKKK20	180675.A0A4D8YSH2	GO Function	GO:0017076	Purine nucleotide binding
SmMPKKK20	180675.A0A4D8YSH2	GO Function	GO:0030554	Adenyl nucleotide binding
SmMPKKK20	180675.A0A4D8YSH2	GO Function	GO:0032553	Ribonucleotide binding
SmMPKKK20	180675.A0A4D8YSH2	GO Function	GO:0032555	Purine ribonucleotide binding
SmMPKKK20	180675.A0A4D8YSH2	GO Function	GO:0032559	Adenyl ribonucleotide binding
SmMPKKK20	180675.A0A4D8YSH2	GO Function	GO:0035639	Purine ribonucleoside triphosphate binding
SmMPKKK20	180675.A0A4D8YSH2	GO Function	GO:0036094	Small molecule binding
SmMPKKK20	180675.A0A4D8YSH2	GO Function	GO:0043167	Ion binding
SmMPKKK20	180675.A0A4D8YSH2	GO Function	GO:0043168	Anion binding
SmMPKKK20	180675.A0A4D8YSH2	GO Function	GO:0097159	Organic cyclic compound binding
SmMPKKK20	180675.A0A4D8YSH2	GO Function	GO:0097367	Carbohydrate derivative binding
SmMPKKK20	180675.A0A4D8YSH2	GO Function	GO:0106310	Protein serine kinase activity
SmMPKKK20	180675.A0A4D8YSH2	GO Function	GO:0140096	Catalytic activity, acting on a protein
SmMPKKK20	180675.A0A4D8YSH2	GO Function	GO:1901265	Nucleoside phosphate binding
SmMPKKK20	180675.A0A4D8YSH2	GO Function	GO:1901363	Heterocyclic compound binding
SmMPKKK21	180675.A0A4D8ZMX6	GO Function	GO:0000166	Nucleotide binding
SmMPKKK21	180675.A0A4D8ZMX6	GO Function	GO:0003824	Catalytic activity
SmMPKKK21	180675.A0A4D8ZMX6	GO Function	GO:0004672	Protein kinase activity
SmMPKKK21	180675.A0A4D8ZMX6	GO Function	GO:0004674	Protein serine/threonine kinase activity
SmMPKKK21	180675.A0A4D8ZMX6	GO Function	GO:0004709	MAP kinase kinase kinase activity
SmMPKKK21	180675.A0A4D8ZMX6	GO Function	GO:0005488	Binding
SmMPKKK21	180675.A0A4D8ZMX6	GO Function	GO:0005524	ATP binding
SmMPKKK21	180675.A0A4D8ZMX6	GO Function	GO:0016301	Kinase activity
SmMPKKK21	180675.A0A4D8ZMX6	GO Function	GO:0016740	Transferase activity
SmMPKKK21	180675.A0A4D8ZMX6	GO Function	GO:0016772	Transferase activity, transferring phosphorus-containing groups
SmMPKKK21	180675.A0A4D8ZMX6	GO Function	GO:0016773	Phosphotransferase activity, alcohol group as acceptor
SmMPKKK21	180675.A0A4D8ZMX6	GO Function	GO:0017076	Purine nucleotide binding
SmMPKKK21	180675.A0A4D8ZMX6	GO Function	GO:0030554	Adenyl nucleotide binding
SmMPKKK21	180675.A0A4D8ZMX6	GO Function	GO:0032553	Ribonucleotide binding
SmMPKKK21	180675.A0A4D8ZMX6	GO Function	GO:0032555	Purine ribonucleotide binding
SmMPKKK21	180675.A0A4D8ZMX6	GO Function	GO:0032559	Adenyl ribonucleotide binding
SmMPKKK21	180675.A0A4D8ZMX6	GO Function	GO:0035639	Purine ribonucleoside triphosphate binding
SmMPKKK21	180675.A0A4D8ZMX6	GO Function	GO:0036094	Small molecule binding
SmMPKKK21	180675.A0A4D8ZMX6	GO Function	GO:0043167	Ion binding
SmMPKKK21	180675.A0A4D8ZMX6	GO Function	GO:0043168	Anion binding
SmMPKKK21	180675.A0A4D8ZMX6	GO Function	GO:0097159	Organic cyclic compound binding
SmMPKKK21	180675.A0A4D8ZMX6	GO Function	GO:0097367	Carbohydrate derivative binding
SmMPKKK21	180675.A0A4D8ZMX6	GO Function	GO:0106310	Protein serine kinase activity
SmMPKKK21	180675.A0A4D8ZMX6	GO Function	GO:0140096	Catalytic activity, acting on a protein
SmMPKKK21	180675.A0A4D8ZMX6	GO Function	GO:1901265	Nucleoside phosphate binding
SmMPKKK21	180675.A0A4D8ZMX6	GO Function	GO:1901363	Heterocyclic compound binding
SmMPKKK22	180675.A0A4D8ZIQ2	GO Function	GO:0000166	Nucleotide binding
SmMPKKK22	180675.A0A4D8ZIQ2	GO Function	GO:0003824	Catalytic activity
SmMPKKK22	180675.A0A4D8ZIQ2	GO Function	GO:0004672	Protein kinase activity
SmMPKKK22	180675.A0A4D8ZIQ2	GO Function	GO:0004674	Protein serine/threonine kinase activity
SmMPKKK22	180675.A0A4D8ZIQ2	GO Function	GO:0005488	Binding
SmMPKKK22	180675.A0A4D8ZIQ2	GO Function	GO:0005515	Protein binding
SmMPKKK22	180675.A0A4D8ZIQ2	GO Function	GO:0005524	ATP binding
SmMPKKK22	180675.A0A4D8ZIQ2	GO Function	GO:0016301	Kinase activity
SmMPKKK22	180675.A0A4D8ZIQ2	GO Function	GO:0016740	Transferase activity
SmMPKKK22	180675.A0A4D8ZIQ2	GO Function	GO:0016772	Transferase activity, transferring phosphorus-containing groups
SmMPKKK22	180675.A0A4D8ZIQ2	GO Function	GO:0016773	Phosphotransferase activity, alcohol group as acceptor
SmMPKKK22	180675.A0A4D8ZIQ2	GO Function	GO:0017076	Purine nucleotide binding
SmMPKKK22	180675.A0A4D8ZIQ2	GO Function	GO:0019899	Enzyme binding
SmMPKKK22	180675.A0A4D8ZIQ2	GO Function	GO:0019900	Kinase binding
SmMPKKK22	180675.A0A4D8ZIQ2	GO Function	GO:0019901	Protein kinase binding
SmMPKKK22	180675.A0A4D8ZIQ2	GO Function	GO:0030554	Adenyl nucleotide binding
SmMPKKK22	180675.A0A4D8ZIQ2	GO Function	GO:0032553	Ribonucleotide binding
SmMPKKK22	180675.A0A4D8ZIQ2	GO Function	GO:0032555	Purine ribonucleotide binding
SmMPKKK22	180675.A0A4D8ZIQ2	GO Function	GO:0032559	Adenyl ribonucleotide binding
SmMPKKK22	180675.A0A4D8ZIQ2	GO Function	GO:0035639	Purine ribonucleoside triphosphate binding
SmMPKKK22	180675.A0A4D8ZIQ2	GO Function	GO:0036094	Small molecule binding
SmMPKKK22	180675.A0A4D8ZIQ2	GO Function	GO:0043167	Ion binding
SmMPKKK22	180675.A0A4D8ZIQ2	GO Function	GO:0043168	Anion binding
SmMPKKK22	180675.A0A4D8ZIQ2	GO Function	GO:0097159	Organic cyclic compound binding
SmMPKKK22	180675.A0A4D8ZIQ2	GO Function	GO:0097367	Carbohydrate derivative binding
SmMPKKK22	180675.A0A4D8ZIQ2	GO Function	GO:0140096	Catalytic activity, acting on a protein
SmMPKKK22	180675.A0A4D8ZIQ2	GO Function	GO:1901265	Nucleoside phosphate binding
SmMPKKK22	180675.A0A4D8ZIQ2	GO Function	GO:1901363	Heterocyclic compound binding
SmMPKKK3	180675.A0A4D8ZRF1	GO Function	GO:0000166	Nucleotide binding
SmMPKKK3	180675.A0A4D8ZRF1	GO Function	GO:0003824	Catalytic activity
SmMPKKK3	180675.A0A4D8ZRF1	GO Function	GO:0004672	Protein kinase activity
SmMPKKK3	180675.A0A4D8ZRF1	GO Function	GO:0004674	Protein serine/threonine kinase activity
SmMPKKK3	180675.A0A4D8ZRF1	GO Function	GO:0005488	Binding
SmMPKKK3	180675.A0A4D8ZRF1	GO Function	GO:0005515	Protein binding
SmMPKKK3	180675.A0A4D8ZRF1	GO Function	GO:0005524	ATP binding
SmMPKKK3	180675.A0A4D8ZRF1	GO Function	GO:0016301	Kinase activity
SmMPKKK3	180675.A0A4D8ZRF1	GO Function	GO:0016740	Transferase activity
SmMPKKK3	180675.A0A4D8ZRF1	GO Function	GO:0016772	Transferase activity, transferring phosphorus-containing groups
SmMPKKK3	180675.A0A4D8ZRF1	GO Function	GO:0016773	Phosphotransferase activity, alcohol group as acceptor
SmMPKKK3	180675.A0A4D8ZRF1	GO Function	GO:0017076	Purine nucleotide binding
SmMPKKK3	180675.A0A4D8ZRF1	GO Function	GO:0019899	Enzyme binding
SmMPKKK3	180675.A0A4D8ZRF1	GO Function	GO:0019900	Kinase binding
SmMPKKK3	180675.A0A4D8ZRF1	GO Function	GO:0019901	Protein kinase binding
SmMPKKK3	180675.A0A4D8ZRF1	GO Function	GO:0030554	Adenyl nucleotide binding
SmMPKKK3	180675.A0A4D8ZRF1	GO Function	GO:0032553	Ribonucleotide binding
SmMPKKK3	180675.A0A4D8ZRF1	GO Function	GO:0032555	Purine ribonucleotide binding
SmMPKKK3	180675.A0A4D8ZRF1	GO Function	GO:0032559	Adenyl ribonucleotide binding
SmMPKKK3	180675.A0A4D8ZRF1	GO Function	GO:0035639	Purine ribonucleoside triphosphate binding
SmMPKKK3	180675.A0A4D8ZRF1	GO Function	GO:0036094	Small molecule binding
SmMPKKK3	180675.A0A4D8ZRF1	GO Function	GO:0043167	Ion binding
SmMPKKK3	180675.A0A4D8ZRF1	GO Function	GO:0043168	Anion binding
SmMPKKK3	180675.A0A4D8ZRF1	GO Function	GO:0097159	Organic cyclic compound binding
SmMPKKK3	180675.A0A4D8ZRF1	GO Function	GO:0097367	Carbohydrate derivative binding
SmMPKKK3	180675.A0A4D8ZRF1	GO Function	GO:0140096	Catalytic activity, acting on a protein
SmMPKKK3	180675.A0A4D8ZRF1	GO Function	GO:1901265	Nucleoside phosphate binding
SmMPKKK3	180675.A0A4D8ZRF1	GO Function	GO:1901363	Heterocyclic compound binding
SmMPKKK4	180675.A0A4D8Z814	GO Function	GO:0000166	Nucleotide binding
SmMPKKK4	180675.A0A4D8Z814	GO Function	GO:0003824	Catalytic activity
SmMPKKK4	180675.A0A4D8Z814	GO Function	GO:0004672	Protein kinase activity
SmMPKKK4	180675.A0A4D8Z814	GO Function	GO:0005488	Binding
SmMPKKK4	180675.A0A4D8Z814	GO Function	GO:0005524	ATP binding
SmMPKKK4	180675.A0A4D8Z814	GO Function	GO:0016301	Kinase activity
SmMPKKK4	180675.A0A4D8Z814	GO Function	GO:0016740	Transferase activity
SmMPKKK4	180675.A0A4D8Z814	GO Function	GO:0016772	Transferase activity, transferring phosphorus-containing groups
SmMPKKK4	180675.A0A4D8Z814	GO Function	GO:0016773	Phosphotransferase activity, alcohol group as acceptor
SmMPKKK4	180675.A0A4D8Z814	GO Function	GO:0017076	Purine nucleotide binding
SmMPKKK4	180675.A0A4D8Z814	GO Function	GO:0030554	Adenyl nucleotide binding
SmMPKKK4	180675.A0A4D8Z814	GO Function	GO:0032553	Ribonucleotide binding
SmMPKKK4	180675.A0A4D8Z814	GO Function	GO:0032555	Purine ribonucleotide binding
SmMPKKK4	180675.A0A4D8Z814	GO Function	GO:0032559	Adenyl ribonucleotide binding
SmMPKKK4	180675.A0A4D8Z814	GO Function	GO:0035639	Purine ribonucleoside triphosphate binding
SmMPKKK4	180675.A0A4D8Z814	GO Function	GO:0036094	Small molecule binding
SmMPKKK4	180675.A0A4D8Z814	GO Function	GO:0043167	Ion binding
SmMPKKK4	180675.A0A4D8Z814	GO Function	GO:0043168	Anion binding
SmMPKKK4	180675.A0A4D8Z814	GO Function	GO:0097159	Organic cyclic compound binding
SmMPKKK4	180675.A0A4D8Z814	GO Function	GO:0097367	Carbohydrate derivative binding
SmMPKKK4	180675.A0A4D8Z814	GO Function	GO:0140096	Catalytic activity, acting on a protein
SmMPKKK4	180675.A0A4D8Z814	GO Function	GO:1901265	Nucleoside phosphate binding
SmMPKKK4	180675.A0A4D8Z814	GO Function	GO:1901363	Heterocyclic compound binding
SmMPKKK5	180675.A0A4D8Y9X2	GO Function	GO:0000166	Nucleotide binding
SmMPKKK5	180675.A0A4D8Y9X2	GO Function	GO:0003824	Catalytic activity
SmMPKKK5	180675.A0A4D8Y9X2	GO Function	GO:0004672	Protein kinase activity
SmMPKKK5	180675.A0A4D8Y9X2	GO Function	GO:0004674	Protein serine/threonine kinase activity
SmMPKKK5	180675.A0A4D8Y9X2	GO Function	GO:0005488	Binding
SmMPKKK5	180675.A0A4D8Y9X2	GO Function	GO:0005515	Protein binding
SmMPKKK5	180675.A0A4D8Y9X2	GO Function	GO:0005524	ATP binding
SmMPKKK5	180675.A0A4D8Y9X2	GO Function	GO:0016301	Kinase activity
SmMPKKK5	180675.A0A4D8Y9X2	GO Function	GO:0016740	Transferase activity
SmMPKKK5	180675.A0A4D8Y9X2	GO Function	GO:0016772	Transferase activity, transferring phosphorus-containing groups
SmMPKKK5	180675.A0A4D8Y9X2	GO Function	GO:0016773	Phosphotransferase activity, alcohol group as acceptor
SmMPKKK5	180675.A0A4D8Y9X2	GO Function	GO:0017076	Purine nucleotide binding
SmMPKKK5	180675.A0A4D8Y9X2	GO Function	GO:0019899	Enzyme binding
SmMPKKK5	180675.A0A4D8Y9X2	GO Function	GO:0019900	Kinase binding
SmMPKKK5	180675.A0A4D8Y9X2	GO Function	GO:0019901	Protein kinase binding
SmMPKKK5	180675.A0A4D8Y9X2	GO Function	GO:0030554	Adenyl nucleotide binding
SmMPKKK5	180675.A0A4D8Y9X2	GO Function	GO:0032553	Ribonucleotide binding
SmMPKKK5	180675.A0A4D8Y9X2	GO Function	GO:0032555	Purine ribonucleotide binding
SmMPKKK5	180675.A0A4D8Y9X2	GO Function	GO:0032559	Adenyl ribonucleotide binding
SmMPKKK5	180675.A0A4D8Y9X2	GO Function	GO:0035639	Purine ribonucleoside triphosphate binding
SmMPKKK5	180675.A0A4D8Y9X2	GO Function	GO:0036094	Small molecule binding
SmMPKKK5	180675.A0A4D8Y9X2	GO Function	GO:0043167	Ion binding
SmMPKKK5	180675.A0A4D8Y9X2	GO Function	GO:0043168	Anion binding
SmMPKKK5	180675.A0A4D8Y9X2	GO Function	GO:0097159	Organic cyclic compound binding
SmMPKKK5	180675.A0A4D8Y9X2	GO Function	GO:0097367	Carbohydrate derivative binding
SmMPKKK5	180675.A0A4D8Y9X2	GO Function	GO:0140096	Catalytic activity, acting on a protein
SmMPKKK5	180675.A0A4D8Y9X2	GO Function	GO:1901265	Nucleoside phosphate binding
SmMPKKK5	180675.A0A4D8Y9X2	GO Function	GO:1901363	Heterocyclic compound binding
SmMPKKK6	180675.A0A4D9AMI1	GO Function	GO:0000166	Nucleotide binding
SmMPKKK6	180675.A0A4D9AMI1	GO Function	GO:0003824	Catalytic activity
SmMPKKK6	180675.A0A4D9AMI1	GO Function	GO:0004672	Protein kinase activity
SmMPKKK6	180675.A0A4D9AMI1	GO Function	GO:0004674	Protein serine/threonine kinase activity
SmMPKKK6	180675.A0A4D9AMI1	GO Function	GO:0005488	Binding
SmMPKKK6	180675.A0A4D9AMI1	GO Function	GO:0005515	Protein binding
SmMPKKK6	180675.A0A4D9AMI1	GO Function	GO:0005524	ATP binding
SmMPKKK6	180675.A0A4D9AMI1	GO Function	GO:0016301	Kinase activity
SmMPKKK6	180675.A0A4D9AMI1	GO Function	GO:0016740	Transferase activity
SmMPKKK6	180675.A0A4D9AMI1	GO Function	GO:0016772	Transferase activity, transferring phosphorus-containing groups
SmMPKKK6	180675.A0A4D9AMI1	GO Function	GO:0016773	Phosphotransferase activity, alcohol group as acceptor
SmMPKKK6	180675.A0A4D9AMI1	GO Function	GO:0017076	Purine nucleotide binding
SmMPKKK6	180675.A0A4D9AMI1	GO Function	GO:0019899	Enzyme binding
SmMPKKK6	180675.A0A4D9AMI1	GO Function	GO:0019900	Kinase binding
SmMPKKK6	180675.A0A4D9AMI1	GO Function	GO:0019901	Protein kinase binding
SmMPKKK6	180675.A0A4D9AMI1	GO Function	GO:0030554	Adenyl nucleotide binding
SmMPKKK6	180675.A0A4D9AMI1	GO Function	GO:0032553	Ribonucleotide binding
SmMPKKK6	180675.A0A4D9AMI1	GO Function	GO:0032555	Purine ribonucleotide binding
SmMPKKK6	180675.A0A4D9AMI1	GO Function	GO:0032559	Adenyl ribonucleotide binding
SmMPKKK6	180675.A0A4D9AMI1	GO Function	GO:0035639	Purine ribonucleoside triphosphate binding
SmMPKKK6	180675.A0A4D9AMI1	GO Function	GO:0036094	Small molecule binding
SmMPKKK6	180675.A0A4D9AMI1	GO Function	GO:0043167	Ion binding
SmMPKKK6	180675.A0A4D9AMI1	GO Function	GO:0043168	Anion binding
SmMPKKK6	180675.A0A4D9AMI1	GO Function	GO:0097159	Organic cyclic compound binding
SmMPKKK6	180675.A0A4D9AMI1	GO Function	GO:0097367	Carbohydrate derivative binding
SmMPKKK6	180675.A0A4D9AMI1	GO Function	GO:0140096	Catalytic activity, acting on a protein
SmMPKKK6	180675.A0A4D9AMI1	GO Function	GO:1901265	Nucleoside phosphate binding
SmMPKKK6	180675.A0A4D9AMI1	GO Function	GO:1901363	Heterocyclic compound binding
SmMPKKK7	180675.A0A4D8ZXT0	GO Function	GO:0000166	Nucleotide binding
SmMPKKK7	180675.A0A4D8ZXT0	GO Function	GO:0003824	Catalytic activity
SmMPKKK7	180675.A0A4D8ZXT0	GO Function	GO:0004672	Protein kinase activity
SmMPKKK7	180675.A0A4D8ZXT0	GO Function	GO:0004674	Protein serine/threonine kinase activity
SmMPKKK7	180675.A0A4D8ZXT0	GO Function	GO:0004709	MAP kinase kinase kinase activity
SmMPKKK7	180675.A0A4D8ZXT0	GO Function	GO:0005488	Binding
SmMPKKK7	180675.A0A4D8ZXT0	GO Function	GO:0005524	ATP binding
SmMPKKK7	180675.A0A4D8ZXT0	GO Function	GO:0016301	Kinase activity
SmMPKKK7	180675.A0A4D8ZXT0	GO Function	GO:0016740	Transferase activity
SmMPKKK7	180675.A0A4D8ZXT0	GO Function	GO:0016772	Transferase activity, transferring phosphorus-containing groups
SmMPKKK7	180675.A0A4D8ZXT0	GO Function	GO:0016773	Phosphotransferase activity, alcohol group as acceptor
SmMPKKK7	180675.A0A4D8ZXT0	GO Function	GO:0017076	Purine nucleotide binding
SmMPKKK7	180675.A0A4D8ZXT0	GO Function	GO:0030554	Adenyl nucleotide binding
SmMPKKK7	180675.A0A4D8ZXT0	GO Function	GO:0032553	Ribonucleotide binding
SmMPKKK7	180675.A0A4D8ZXT0	GO Function	GO:0032555	Purine ribonucleotide binding
SmMPKKK7	180675.A0A4D8ZXT0	GO Function	GO:0032559	Adenyl ribonucleotide binding
SmMPKKK7	180675.A0A4D8ZXT0	GO Function	GO:0035639	Purine ribonucleoside triphosphate binding
SmMPKKK7	180675.A0A4D8ZXT0	GO Function	GO:0036094	Small molecule binding
SmMPKKK7	180675.A0A4D8ZXT0	GO Function	GO:0043167	Ion binding
SmMPKKK7	180675.A0A4D8ZXT0	GO Function	GO:0043168	Anion binding
SmMPKKK7	180675.A0A4D8ZXT0	GO Function	GO:0097159	Organic cyclic compound binding
SmMPKKK7	180675.A0A4D8ZXT0	GO Function	GO:0097367	Carbohydrate derivative binding
SmMPKKK7	180675.A0A4D8ZXT0	GO Function	GO:0106310	Protein serine kinase activity
SmMPKKK7	180675.A0A4D8ZXT0	GO Function	GO:0140096	Catalytic activity, acting on a protein
SmMPKKK7	180675.A0A4D8ZXT0	GO Function	GO:1901265	Nucleoside phosphate binding
SmMPKKK7	180675.A0A4D8ZXT0	GO Function	GO:1901363	Heterocyclic compound binding
SmMPK1	180675.A0A4D8ZKT2	GO Process	GO:0000165	MAPK cascade
SmMPK1	180675.A0A4D8ZKT2	GO Process	GO:0006468	Protein phosphorylation
SmMPK1	180675.A0A4D8ZKT2	GO Process	GO:0006793	Phosphorus metabolic process
SmMPK1	180675.A0A4D8ZKT2	GO Process	GO:0006796	Phosphate-containing compound metabolic process
SmMPK1	180675.A0A4D8ZKT2	GO Process	GO:0006807	Nitrogen compound metabolic process
SmMPK1	180675.A0A4D8ZKT2	GO Process	GO:0007154	Cell communication
SmMPK1	180675.A0A4D8ZKT2	GO Process	GO:0007165	Signal transduction
SmMPK1	180675.A0A4D8ZKT2	GO Process	GO:0008152	Metabolic process
SmMPK1	180675.A0A4D8ZKT2	GO Process	GO:0009987	Cellular process
SmMPK1	180675.A0A4D8ZKT2	GO Process	GO:0016310	Phosphorylation
SmMPK1	180675.A0A4D8ZKT2	GO Process	GO:0019538	Protein metabolic process
SmMPK1	180675.A0A4D8ZKT2	GO Process	GO:0023052	Signaling
SmMPK1	180675.A0A4D8ZKT2	GO Process	GO:0035556	Intracellular signal transduction
SmMPK1	180675.A0A4D8ZKT2	GO Process	GO:0036211	Protein modification process
SmMPK1	180675.A0A4D8ZKT2	GO Process	GO:0043170	Macromolecule metabolic process
SmMPK1	180675.A0A4D8ZKT2	GO Process	GO:0043412	Macromolecule modification
SmMPK1	180675.A0A4D8ZKT2	GO Process	GO:0044237	Cellular metabolic process
SmMPK1	180675.A0A4D8ZKT2	GO Process	GO:0044238	Primary metabolic process
SmMPK1	180675.A0A4D8ZKT2	GO Process	GO:0050789	Regulation of biological process
SmMPK1	180675.A0A4D8ZKT2	GO Process	GO:0050794	Regulation of cellular process
SmMPK1	180675.A0A4D8ZKT2	GO Process	GO:0050896	Response to stimulus
SmMPK1	180675.A0A4D8ZKT2	GO Process	GO:0051716	Cellular response to stimulus
SmMPK1	180675.A0A4D8ZKT2	GO Process	GO:0065007	Biological regulation
SmMPK1	180675.A0A4D8ZKT2	GO Process	GO:0071704	Organic substance metabolic process
SmMPK1	180675.A0A4D8ZKT2	GO Process	GO:1901564	Organonitrogen compound metabolic process
SmMPK10	180675.A0A4D8ZAI0	GO Process	GO:0000165	MAPK cascade
SmMPK10	180675.A0A4D8ZAI0	GO Process	GO:0006468	Protein phosphorylation
SmMPK10	180675.A0A4D8ZAI0	GO Process	GO:0006793	Phosphorus metabolic process
SmMPK10	180675.A0A4D8ZAI0	GO Process	GO:0006796	Phosphate-containing compound metabolic process
SmMPK10	180675.A0A4D8ZAI0	GO Process	GO:0006807	Nitrogen compound metabolic process
SmMPK10	180675.A0A4D8ZAI0	GO Process	GO:0007154	Cell communication
SmMPK10	180675.A0A4D8ZAI0	GO Process	GO:0007165	Signal transduction
SmMPK10	180675.A0A4D8ZAI0	GO Process	GO:0008152	Metabolic process
SmMPK10	180675.A0A4D8ZAI0	GO Process	GO:0009987	Cellular process
SmMPK10	180675.A0A4D8ZAI0	GO Process	GO:0016310	Phosphorylation
SmMPK10	180675.A0A4D8ZAI0	GO Process	GO:0019538	Protein metabolic process
SmMPK10	180675.A0A4D8ZAI0	GO Process	GO:0023052	Signaling
SmMPK10	180675.A0A4D8ZAI0	GO Process	GO:0035556	Intracellular signal transduction
SmMPK10	180675.A0A4D8ZAI0	GO Process	GO:0036211	Protein modification process
SmMPK10	180675.A0A4D8ZAI0	GO Process	GO:0043170	Macromolecule metabolic process
SmMPK10	180675.A0A4D8ZAI0	GO Process	GO:0043412	Macromolecule modification
SmMPK10	180675.A0A4D8ZAI0	GO Process	GO:0044237	Cellular metabolic process
SmMPK10	180675.A0A4D8ZAI0	GO Process	GO:0044238	Primary metabolic process
SmMPK10	180675.A0A4D8ZAI0	GO Process	GO:0050789	Regulation of biological process
SmMPK10	180675.A0A4D8ZAI0	GO Process	GO:0050794	Regulation of cellular process
SmMPK10	180675.A0A4D8ZAI0	GO Process	GO:0050896	Response to stimulus
SmMPK10	180675.A0A4D8ZAI0	GO Process	GO:0051716	Cellular response to stimulus
SmMPK10	180675.A0A4D8ZAI0	GO Process	GO:0065007	Biological regulation
SmMPK10	180675.A0A4D8ZAI0	GO Process	GO:0071704	Organic substance metabolic process
SmMPK10	180675.A0A4D8ZAI0	GO Process	GO:1901564	Organonitrogen compound metabolic process
SmMPK11	180675.A0A4D9B6D4	GO Process	GO:0000165	MAPK cascade
SmMPK11	180675.A0A4D9B6D4	GO Process	GO:0006468	Protein phosphorylation
SmMPK11	180675.A0A4D9B6D4	GO Process	GO:0006793	Phosphorus metabolic process
SmMPK11	180675.A0A4D9B6D4	GO Process	GO:0006796	Phosphate-containing compound metabolic process
SmMPK11	180675.A0A4D9B6D4	GO Process	GO:0006807	Nitrogen compound metabolic process
SmMPK11	180675.A0A4D9B6D4	GO Process	GO:0007154	Cell communication
SmMPK11	180675.A0A4D9B6D4	GO Process	GO:0007165	Signal transduction
SmMPK11	180675.A0A4D9B6D4	GO Process	GO:0008152	Metabolic process
SmMPK11	180675.A0A4D9B6D4	GO Process	GO:0009987	Cellular process
SmMPK11	180675.A0A4D9B6D4	GO Process	GO:0016310	Phosphorylation
SmMPK11	180675.A0A4D9B6D4	GO Process	GO:0019538	Protein metabolic process
SmMPK11	180675.A0A4D9B6D4	GO Process	GO:0023052	Signaling
SmMPK11	180675.A0A4D9B6D4	GO Process	GO:0035556	Intracellular signal transduction
SmMPK11	180675.A0A4D9B6D4	GO Process	GO:0036211	Protein modification process
SmMPK11	180675.A0A4D9B6D4	GO Process	GO:0043170	Macromolecule metabolic process
SmMPK11	180675.A0A4D9B6D4	GO Process	GO:0043412	Macromolecule modification
SmMPK11	180675.A0A4D9B6D4	GO Process	GO:0044237	Cellular metabolic process
SmMPK11	180675.A0A4D9B6D4	GO Process	GO:0044238	Primary metabolic process
SmMPK11	180675.A0A4D9B6D4	GO Process	GO:0050789	Regulation of biological process
SmMPK11	180675.A0A4D9B6D4	GO Process	GO:0050794	Regulation of cellular process
SmMPK11	180675.A0A4D9B6D4	GO Process	GO:0050896	Response to stimulus
SmMPK11	180675.A0A4D9B6D4	GO Process	GO:0051716	Cellular response to stimulus
SmMPK11	180675.A0A4D9B6D4	GO Process	GO:0065007	Biological regulation
SmMPK11	180675.A0A4D9B6D4	GO Process	GO:0071704	Organic substance metabolic process
SmMPK11	180675.A0A4D9B6D4	GO Process	GO:1901564	Organonitrogen compound metabolic process
SmMPK12	180675.A0A4D8ZYD5	GO Process	GO:0000165	MAPK cascade
SmMPK12	180675.A0A4D8ZYD5	GO Process	GO:0006468	Protein phosphorylation
SmMPK12	180675.A0A4D8ZYD5	GO Process	GO:0006793	Phosphorus metabolic process
SmMPK12	180675.A0A4D8ZYD5	GO Process	GO:0006796	Phosphate-containing compound metabolic process
SmMPK12	180675.A0A4D8ZYD5	GO Process	GO:0006807	Nitrogen compound metabolic process
SmMPK12	180675.A0A4D8ZYD5	GO Process	GO:0007154	Cell communication
SmMPK12	180675.A0A4D8ZYD5	GO Process	GO:0007165	Signal transduction
SmMPK12	180675.A0A4D8ZYD5	GO Process	GO:0008152	Metabolic process
SmMPK12	180675.A0A4D8ZYD5	GO Process	GO:0009987	Cellular process
SmMPK12	180675.A0A4D8ZYD5	GO Process	GO:0016310	Phosphorylation
SmMPK12	180675.A0A4D8ZYD5	GO Process	GO:0019538	Protein metabolic process
SmMPK12	180675.A0A4D8ZYD5	GO Process	GO:0023052	Signaling
SmMPK12	180675.A0A4D8ZYD5	GO Process	GO:0035556	Intracellular signal transduction
SmMPK12	180675.A0A4D8ZYD5	GO Process	GO:0036211	Protein modification process
SmMPK12	180675.A0A4D8ZYD5	GO Process	GO:0043170	Macromolecule metabolic process
SmMPK12	180675.A0A4D8ZYD5	GO Process	GO:0043412	Macromolecule modification
SmMPK12	180675.A0A4D8ZYD5	GO Process	GO:0044237	Cellular metabolic process
SmMPK12	180675.A0A4D8ZYD5	GO Process	GO:0044238	Primary metabolic process
SmMPK12	180675.A0A4D8ZYD5	GO Process	GO:0050789	Regulation of biological process
SmMPK12	180675.A0A4D8ZYD5	GO Process	GO:0050794	Regulation of cellular process
SmMPK12	180675.A0A4D8ZYD5	GO Process	GO:0050896	Response to stimulus
SmMPK12	180675.A0A4D8ZYD5	GO Process	GO:0051716	Cellular response to stimulus
SmMPK12	180675.A0A4D8ZYD5	GO Process	GO:0065007	Biological regulation
SmMPK12	180675.A0A4D8ZYD5	GO Process	GO:0071704	Organic substance metabolic process
SmMPK12	180675.A0A4D8ZYD5	GO Process	GO:1901564	Organonitrogen compound metabolic process
SmMPK13	180675.A0A4D9BW89	GO Process	GO:0000165	MAPK cascade
SmMPK13	180675.A0A4D9BW89	GO Process	GO:0006468	Protein phosphorylation
SmMPK13	180675.A0A4D9BW89	GO Process	GO:0006793	Phosphorus metabolic process
SmMPK13	180675.A0A4D9BW89	GO Process	GO:0006796	Phosphate-containing compound metabolic process
SmMPK13	180675.A0A4D9BW89	GO Process	GO:0006807	Nitrogen compound metabolic process
SmMPK13	180675.A0A4D9BW89	GO Process	GO:0007154	Cell communication
SmMPK13	180675.A0A4D9BW89	GO Process	GO:0007165	Signal transduction
SmMPK13	180675.A0A4D9BW89	GO Process	GO:0008152	Metabolic process
SmMPK13	180675.A0A4D9BW89	GO Process	GO:0009987	Cellular process
SmMPK13	180675.A0A4D9BW89	GO Process	GO:0016310	Phosphorylation
SmMPK13	180675.A0A4D9BW89	GO Process	GO:0019538	Protein metabolic process
SmMPK13	180675.A0A4D9BW89	GO Process	GO:0023052	Signaling
SmMPK13	180675.A0A4D9BW89	GO Process	GO:0035556	Intracellular signal transduction
SmMPK13	180675.A0A4D9BW89	GO Process	GO:0036211	Protein modification process
SmMPK13	180675.A0A4D9BW89	GO Process	GO:0043170	Macromolecule metabolic process
SmMPK13	180675.A0A4D9BW89	GO Process	GO:0043412	Macromolecule modification
SmMPK13	180675.A0A4D9BW89	GO Process	GO:0044237	Cellular metabolic process
SmMPK13	180675.A0A4D9BW89	GO Process	GO:0044238	Primary metabolic process
SmMPK13	180675.A0A4D9BW89	GO Process	GO:0050789	Regulation of biological process
SmMPK13	180675.A0A4D9BW89	GO Process	GO:0050794	Regulation of cellular process
SmMPK13	180675.A0A4D9BW89	GO Process	GO:0050896	Response to stimulus
SmMPK13	180675.A0A4D9BW89	GO Process	GO:0051716	Cellular response to stimulus
SmMPK13	180675.A0A4D9BW89	GO Process	GO:0065007	Biological regulation
SmMPK13	180675.A0A4D9BW89	GO Process	GO:0071704	Organic substance metabolic process
SmMPK13	180675.A0A4D9BW89	GO Process	GO:1901564	Organonitrogen compound metabolic process
SmMPK14	180675.A0A4D8YZN9	GO Process	GO:0000165	MAPK cascade
SmMPK14	180675.A0A4D8YZN9	GO Process	GO:0006468	Protein phosphorylation
SmMPK14	180675.A0A4D8YZN9	GO Process	GO:0006793	Phosphorus metabolic process
SmMPK14	180675.A0A4D8YZN9	GO Process	GO:0006796	Phosphate-containing compound metabolic process
SmMPK14	180675.A0A4D8YZN9	GO Process	GO:0006807	Nitrogen compound metabolic process
SmMPK14	180675.A0A4D8YZN9	GO Process	GO:0007154	Cell communication
SmMPK14	180675.A0A4D8YZN9	GO Process	GO:0007165	Signal transduction
SmMPK14	180675.A0A4D8YZN9	GO Process	GO:0008152	Metabolic process
SmMPK14	180675.A0A4D8YZN9	GO Process	GO:0009987	Cellular process
SmMPK14	180675.A0A4D8YZN9	GO Process	GO:0016310	Phosphorylation
SmMPK14	180675.A0A4D8YZN9	GO Process	GO:0019538	Protein metabolic process
SmMPK14	180675.A0A4D8YZN9	GO Process	GO:0023052	Signaling
SmMPK14	180675.A0A4D8YZN9	GO Process	GO:0035556	Intracellular signal transduction
SmMPK14	180675.A0A4D8YZN9	GO Process	GO:0036211	Protein modification process
SmMPK14	180675.A0A4D8YZN9	GO Process	GO:0043170	Macromolecule metabolic process
SmMPK14	180675.A0A4D8YZN9	GO Process	GO:0043412	Macromolecule modification
SmMPK14	180675.A0A4D8YZN9	GO Process	GO:0044237	Cellular metabolic process
SmMPK14	180675.A0A4D8YZN9	GO Process	GO:0044238	Primary metabolic process
SmMPK14	180675.A0A4D8YZN9	GO Process	GO:0050789	Regulation of biological process
SmMPK14	180675.A0A4D8YZN9	GO Process	GO:0050794	Regulation of cellular process
SmMPK14	180675.A0A4D8YZN9	GO Process	GO:0050896	Response to stimulus
SmMPK14	180675.A0A4D8YZN9	GO Process	GO:0051716	Cellular response to stimulus
SmMPK14	180675.A0A4D8YZN9	GO Process	GO:0065007	Biological regulation
SmMPK14	180675.A0A4D8YZN9	GO Process	GO:0071704	Organic substance metabolic process
SmMPK14	180675.A0A4D8YZN9	GO Process	GO:1901564	Organonitrogen compound metabolic process
SmMPK15	180675.A0A4D8ZU54	GO Process	GO:0000165	MAPK cascade
SmMPK15	180675.A0A4D8ZU54	GO Process	GO:0006468	Protein phosphorylation
SmMPK15	180675.A0A4D8ZU54	GO Process	GO:0006793	Phosphorus metabolic process
SmMPK15	180675.A0A4D8ZU54	GO Process	GO:0006796	Phosphate-containing compound metabolic process
SmMPK15	180675.A0A4D8ZU54	GO Process	GO:0006807	Nitrogen compound metabolic process
SmMPK15	180675.A0A4D8ZU54	GO Process	GO:0007154	Cell communication
SmMPK15	180675.A0A4D8ZU54	GO Process	GO:0007165	Signal transduction
SmMPK15	180675.A0A4D8ZU54	GO Process	GO:0008152	Metabolic process
SmMPK15	180675.A0A4D8ZU54	GO Process	GO:0009987	Cellular process
SmMPK15	180675.A0A4D8ZU54	GO Process	GO:0016310	Phosphorylation
SmMPK15	180675.A0A4D8ZU54	GO Process	GO:0019538	Protein metabolic process
SmMPK15	180675.A0A4D8ZU54	GO Process	GO:0023052	Signaling
SmMPK15	180675.A0A4D8ZU54	GO Process	GO:0035556	Intracellular signal transduction
SmMPK15	180675.A0A4D8ZU54	GO Process	GO:0036211	Protein modification process
SmMPK15	180675.A0A4D8ZU54	GO Process	GO:0043170	Macromolecule metabolic process
SmMPK15	180675.A0A4D8ZU54	GO Process	GO:0043412	Macromolecule modification
SmMPK15	180675.A0A4D8ZU54	GO Process	GO:0044237	Cellular metabolic process
SmMPK15	180675.A0A4D8ZU54	GO Process	GO:0044238	Primary metabolic process
SmMPK15	180675.A0A4D8ZU54	GO Process	GO:0050789	Regulation of biological process
SmMPK15	180675.A0A4D8ZU54	GO Process	GO:0050794	Regulation of cellular process
SmMPK15	180675.A0A4D8ZU54	GO Process	GO:0050896	Response to stimulus
SmMPK15	180675.A0A4D8ZU54	GO Process	GO:0051716	Cellular response to stimulus
SmMPK15	180675.A0A4D8ZU54	GO Process	GO:0065007	Biological regulation
SmMPK15	180675.A0A4D8ZU54	GO Process	GO:0071704	Organic substance metabolic process
SmMPK15	180675.A0A4D8ZU54	GO Process	GO:1901564	Organonitrogen compound metabolic process
SmMPK16	180675.A0A4D9BLK1	GO Process	GO:0000165	MAPK cascade
SmMPK16	180675.A0A4D9BLK1	GO Process	GO:0006468	Protein phosphorylation
SmMPK16	180675.A0A4D9BLK1	GO Process	GO:0006793	Phosphorus metabolic process
SmMPK16	180675.A0A4D9BLK1	GO Process	GO:0006796	Phosphate-containing compound metabolic process
SmMPK16	180675.A0A4D9BLK1	GO Process	GO:0006807	Nitrogen compound metabolic process
SmMPK16	180675.A0A4D9BLK1	GO Process	GO:0007154	Cell communication
SmMPK16	180675.A0A4D9BLK1	GO Process	GO:0007165	Signal transduction
SmMPK16	180675.A0A4D9BLK1	GO Process	GO:0008152	Metabolic process
SmMPK16	180675.A0A4D9BLK1	GO Process	GO:0009987	Cellular process
SmMPK16	180675.A0A4D9BLK1	GO Process	GO:0016310	Phosphorylation
SmMPK16	180675.A0A4D9BLK1	GO Process	GO:0019538	Protein metabolic process
SmMPK16	180675.A0A4D9BLK1	GO Process	GO:0023052	Signaling
SmMPK16	180675.A0A4D9BLK1	GO Process	GO:0035556	Intracellular signal transduction
SmMPK16	180675.A0A4D9BLK1	GO Process	GO:0036211	Protein modification process
SmMPK16	180675.A0A4D9BLK1	GO Process	GO:0043170	Macromolecule metabolic process
SmMPK16	180675.A0A4D9BLK1	GO Process	GO:0043412	Macromolecule modification
SmMPK16	180675.A0A4D9BLK1	GO Process	GO:0044237	Cellular metabolic process
SmMPK16	180675.A0A4D9BLK1	GO Process	GO:0044238	Primary metabolic process
SmMPK16	180675.A0A4D9BLK1	GO Process	GO:0050789	Regulation of biological process
SmMPK16	180675.A0A4D9BLK1	GO Process	GO:0050794	Regulation of cellular process
SmMPK16	180675.A0A4D9BLK1	GO Process	GO:0050896	Response to stimulus
SmMPK16	180675.A0A4D9BLK1	GO Process	GO:0051716	Cellular response to stimulus
SmMPK16	180675.A0A4D9BLK1	GO Process	GO:0065007	Biological regulation
SmMPK16	180675.A0A4D9BLK1	GO Process	GO:0071704	Organic substance metabolic process
SmMPK16	180675.A0A4D9BLK1	GO Process	GO:1901564	Organonitrogen compound metabolic process
SmMPK17	180675.A0A4D9A8N6	GO Process	GO:0000165	MAPK cascade
SmMPK17	180675.A0A4D9A8N6	GO Process	GO:0006468	Protein phosphorylation
SmMPK17	180675.A0A4D9A8N6	GO Process	GO:0006793	Phosphorus metabolic process
SmMPK17	180675.A0A4D9A8N6	GO Process	GO:0006796	Phosphate-containing compound metabolic process
SmMPK17	180675.A0A4D9A8N6	GO Process	GO:0006807	Nitrogen compound metabolic process
SmMPK17	180675.A0A4D9A8N6	GO Process	GO:0007154	Cell communication
SmMPK17	180675.A0A4D9A8N6	GO Process	GO:0007165	Signal transduction
SmMPK17	180675.A0A4D9A8N6	GO Process	GO:0008152	Metabolic process
SmMPK17	180675.A0A4D9A8N6	GO Process	GO:0009987	Cellular process
SmMPK17	180675.A0A4D9A8N6	GO Process	GO:0016310	Phosphorylation
SmMPK17	180675.A0A4D9A8N6	GO Process	GO:0019538	Protein metabolic process
SmMPK17	180675.A0A4D9A8N6	GO Process	GO:0023052	Signaling
SmMPK17	180675.A0A4D9A8N6	GO Process	GO:0035556	Intracellular signal transduction
SmMPK17	180675.A0A4D9A8N6	GO Process	GO:0036211	Protein modification process
SmMPK17	180675.A0A4D9A8N6	GO Process	GO:0043170	Macromolecule metabolic process
SmMPK17	180675.A0A4D9A8N6	GO Process	GO:0043412	Macromolecule modification
SmMPK17	180675.A0A4D9A8N6	GO Process	GO:0044237	Cellular metabolic process
SmMPK17	180675.A0A4D9A8N6	GO Process	GO:0044238	Primary metabolic process
SmMPK17	180675.A0A4D9A8N6	GO Process	GO:0050789	Regulation of biological process
SmMPK17	180675.A0A4D9A8N6	GO Process	GO:0050794	Regulation of cellular process
SmMPK17	180675.A0A4D9A8N6	GO Process	GO:0050896	Response to stimulus
SmMPK17	180675.A0A4D9A8N6	GO Process	GO:0051716	Cellular response to stimulus
SmMPK17	180675.A0A4D9A8N6	GO Process	GO:0065007	Biological regulation
SmMPK17	180675.A0A4D9A8N6	GO Process	GO:0071704	Organic substance metabolic process
SmMPK17	180675.A0A4D9A8N6	GO Process	GO:1901564	Organonitrogen compound metabolic process
SmMPK2	180675.A0A4D8ZZZ8	GO Process	GO:0000165	MAPK cascade
SmMPK2	180675.A0A4D8ZZZ8	GO Process	GO:0006468	Protein phosphorylation
SmMPK2	180675.A0A4D8ZZZ8	GO Process	GO:0006793	Phosphorus metabolic process
SmMPK2	180675.A0A4D8ZZZ8	GO Process	GO:0006796	Phosphate-containing compound metabolic process
SmMPK2	180675.A0A4D8ZZZ8	GO Process	GO:0006807	Nitrogen compound metabolic process
SmMPK2	180675.A0A4D8ZZZ8	GO Process	GO:0007154	Cell communication
SmMPK2	180675.A0A4D8ZZZ8	GO Process	GO:0007165	Signal transduction
SmMPK2	180675.A0A4D8ZZZ8	GO Process	GO:0008152	Metabolic process
SmMPK2	180675.A0A4D8ZZZ8	GO Process	GO:0009987	Cellular process
SmMPK2	180675.A0A4D8ZZZ8	GO Process	GO:0016310	Phosphorylation
SmMPK2	180675.A0A4D8ZZZ8	GO Process	GO:0019538	Protein metabolic process
SmMPK2	180675.A0A4D8ZZZ8	GO Process	GO:0023052	Signaling
SmMPK2	180675.A0A4D8ZZZ8	GO Process	GO:0035556	Intracellular signal transduction
SmMPK2	180675.A0A4D8ZZZ8	GO Process	GO:0036211	Protein modification process
SmMPK2	180675.A0A4D8ZZZ8	GO Process	GO:0043170	Macromolecule metabolic process
SmMPK2	180675.A0A4D8ZZZ8	GO Process	GO:0043412	Macromolecule modification
SmMPK2	180675.A0A4D8ZZZ8	GO Process	GO:0044237	Cellular metabolic process
SmMPK2	180675.A0A4D8ZZZ8	GO Process	GO:0044238	Primary metabolic process
SmMPK2	180675.A0A4D8ZZZ8	GO Process	GO:0050789	Regulation of biological process
SmMPK2	180675.A0A4D8ZZZ8	GO Process	GO:0050794	Regulation of cellular process
SmMPK2	180675.A0A4D8ZZZ8	GO Process	GO:0050896	Response to stimulus
SmMPK2	180675.A0A4D8ZZZ8	GO Process	GO:0051716	Cellular response to stimulus
SmMPK2	180675.A0A4D8ZZZ8	GO Process	GO:0065007	Biological regulation
SmMPK2	180675.A0A4D8ZZZ8	GO Process	GO:0071704	Organic substance metabolic process
SmMPK2	180675.A0A4D8ZZZ8	GO Process	GO:1901564	Organonitrogen compound metabolic process
SmMPK3	180675.A0A4D9BX66	GO Process	GO:0000165	MAPK cascade
SmMPK3	180675.A0A4D9BX66	GO Process	GO:0006468	Protein phosphorylation
SmMPK3	180675.A0A4D9BX66	GO Process	GO:0006793	Phosphorus metabolic process
SmMPK3	180675.A0A4D9BX66	GO Process	GO:0006796	Phosphate-containing compound metabolic process
SmMPK3	180675.A0A4D9BX66	GO Process	GO:0006807	Nitrogen compound metabolic process
SmMPK3	180675.A0A4D9BX66	GO Process	GO:0006950	Response to stress
SmMPK3	180675.A0A4D9BX66	GO Process	GO:0006952	Defense response
SmMPK3	180675.A0A4D9BX66	GO Process	GO:0007154	Cell communication
SmMPK3	180675.A0A4D9BX66	GO Process	GO:0007165	Signal transduction
SmMPK3	180675.A0A4D9BX66	GO Process	GO:0008152	Metabolic process
SmMPK3	180675.A0A4D9BX66	GO Process	GO:0009987	Cellular process
SmMPK3	180675.A0A4D9BX66	GO Process	GO:0016310	Phosphorylation
SmMPK3	180675.A0A4D9BX66	GO Process	GO:0019538	Protein metabolic process
SmMPK3	180675.A0A4D9BX66	GO Process	GO:0023052	Signaling
SmMPK3	180675.A0A4D9BX66	GO Process	GO:0035556	Intracellular signal transduction
SmMPK3	180675.A0A4D9BX66	GO Process	GO:0036211	Protein modification process
SmMPK3	180675.A0A4D9BX66	GO Process	GO:0043170	Macromolecule metabolic process
SmMPK3	180675.A0A4D9BX66	GO Process	GO:0043412	Macromolecule modification
SmMPK3	180675.A0A4D9BX66	GO Process	GO:0044237	Cellular metabolic process
SmMPK3	180675.A0A4D9BX66	GO Process	GO:0044238	Primary metabolic process
SmMPK3	180675.A0A4D9BX66	GO Process	GO:0050789	Regulation of biological process
SmMPK3	180675.A0A4D9BX66	GO Process	GO:0050794	Regulation of cellular process
SmMPK3	180675.A0A4D9BX66	GO Process	GO:0050896	Response to stimulus
SmMPK3	180675.A0A4D9BX66	GO Process	GO:0051716	Cellular response to stimulus
SmMPK3	180675.A0A4D9BX66	GO Process	GO:0065007	Biological regulation
SmMPK3	180675.A0A4D9BX66	GO Process	GO:0071704	Organic substance metabolic process
SmMPK3	180675.A0A4D9BX66	GO Process	GO:1901564	Organonitrogen compound metabolic process
SmMPK4	180675.A0A4D9BC11	GO Process	GO:0000165	MAPK cascade
SmMPK4	180675.A0A4D9BC11	GO Process	GO:0006468	Protein phosphorylation
SmMPK4	180675.A0A4D9BC11	GO Process	GO:0006793	Phosphorus metabolic process
SmMPK4	180675.A0A4D9BC11	GO Process	GO:0006796	Phosphate-containing compound metabolic process
SmMPK4	180675.A0A4D9BC11	GO Process	GO:0006807	Nitrogen compound metabolic process
SmMPK4	180675.A0A4D9BC11	GO Process	GO:0007154	Cell communication
SmMPK4	180675.A0A4D9BC11	GO Process	GO:0007165	Signal transduction
SmMPK4	180675.A0A4D9BC11	GO Process	GO:0008152	Metabolic process
SmMPK4	180675.A0A4D9BC11	GO Process	GO:0009987	Cellular process
SmMPK4	180675.A0A4D9BC11	GO Process	GO:0016310	Phosphorylation
SmMPK4	180675.A0A4D9BC11	GO Process	GO:0019538	Protein metabolic process
SmMPK4	180675.A0A4D9BC11	GO Process	GO:0023052	Signaling
SmMPK4	180675.A0A4D9BC11	GO Process	GO:0035556	Intracellular signal transduction
SmMPK4	180675.A0A4D9BC11	GO Process	GO:0036211	Protein modification process
SmMPK4	180675.A0A4D9BC11	GO Process	GO:0043170	Macromolecule metabolic process
SmMPK4	180675.A0A4D9BC11	GO Process	GO:0043412	Macromolecule modification
SmMPK4	180675.A0A4D9BC11	GO Process	GO:0044237	Cellular metabolic process
SmMPK4	180675.A0A4D9BC11	GO Process	GO:0044238	Primary metabolic process
SmMPK4	180675.A0A4D9BC11	GO Process	GO:0050789	Regulation of biological process
SmMPK4	180675.A0A4D9BC11	GO Process	GO:0050794	Regulation of cellular process
SmMPK4	180675.A0A4D9BC11	GO Process	GO:0050896	Response to stimulus
SmMPK4	180675.A0A4D9BC11	GO Process	GO:0051716	Cellular response to stimulus
SmMPK4	180675.A0A4D9BC11	GO Process	GO:0065007	Biological regulation
SmMPK4	180675.A0A4D9BC11	GO Process	GO:0071704	Organic substance metabolic process
SmMPK4	180675.A0A4D9BC11	GO Process	GO:1901564	Organonitrogen compound metabolic process
SmMPK5	180675.A0A4D8YZ03	GO Process	GO:0000165	MAPK cascade
SmMPK5	180675.A0A4D8YZ03	GO Process	GO:0006468	Protein phosphorylation
SmMPK5	180675.A0A4D8YZ03	GO Process	GO:0006793	Phosphorus metabolic process
SmMPK5	180675.A0A4D8YZ03	GO Process	GO:0006796	Phosphate-containing compound metabolic process
SmMPK5	180675.A0A4D8YZ03	GO Process	GO:0006807	Nitrogen compound metabolic process
SmMPK5	180675.A0A4D8YZ03	GO Process	GO:0007154	Cell communication
SmMPK5	180675.A0A4D8YZ03	GO Process	GO:0007165	Signal transduction
SmMPK5	180675.A0A4D8YZ03	GO Process	GO:0008152	Metabolic process
SmMPK5	180675.A0A4D8YZ03	GO Process	GO:0009987	Cellular process
SmMPK5	180675.A0A4D8YZ03	GO Process	GO:0016310	Phosphorylation
SmMPK5	180675.A0A4D8YZ03	GO Process	GO:0019538	Protein metabolic process
SmMPK5	180675.A0A4D8YZ03	GO Process	GO:0023052	Signaling
SmMPK5	180675.A0A4D8YZ03	GO Process	GO:0035556	Intracellular signal transduction
SmMPK5	180675.A0A4D8YZ03	GO Process	GO:0036211	Protein modification process
SmMPK5	180675.A0A4D8YZ03	GO Process	GO:0043170	Macromolecule metabolic process
SmMPK5	180675.A0A4D8YZ03	GO Process	GO:0043412	Macromolecule modification
SmMPK5	180675.A0A4D8YZ03	GO Process	GO:0044237	Cellular metabolic process
SmMPK5	180675.A0A4D8YZ03	GO Process	GO:0044238	Primary metabolic process
SmMPK5	180675.A0A4D8YZ03	GO Process	GO:0050789	Regulation of biological process
SmMPK5	180675.A0A4D8YZ03	GO Process	GO:0050794	Regulation of cellular process
SmMPK5	180675.A0A4D8YZ03	GO Process	GO:0050896	Response to stimulus
SmMPK5	180675.A0A4D8YZ03	GO Process	GO:0051716	Cellular response to stimulus
SmMPK5	180675.A0A4D8YZ03	GO Process	GO:0065007	Biological regulation
SmMPK5	180675.A0A4D8YZ03	GO Process	GO:0071704	Organic substance metabolic process
SmMPK5	180675.A0A4D8YZ03	GO Process	GO:1901564	Organonitrogen compound metabolic process
SmMPK6	180675.A0A4D8ZCA5	GO Process	GO:0000165	MAPK cascade
SmMPK6	180675.A0A4D8ZCA5	GO Process	GO:0006468	Protein phosphorylation
SmMPK6	180675.A0A4D8ZCA5	GO Process	GO:0006793	Phosphorus metabolic process
SmMPK6	180675.A0A4D8ZCA5	GO Process	GO:0006796	Phosphate-containing compound metabolic process
SmMPK6	180675.A0A4D8ZCA5	GO Process	GO:0006807	Nitrogen compound metabolic process
SmMPK6	180675.A0A4D8ZCA5	GO Process	GO:0007154	Cell communication
SmMPK6	180675.A0A4D8ZCA5	GO Process	GO:0007165	Signal transduction
SmMPK6	180675.A0A4D8ZCA5	GO Process	GO:0008152	Metabolic process
SmMPK6	180675.A0A4D8ZCA5	GO Process	GO:0009987	Cellular process
SmMPK6	180675.A0A4D8ZCA5	GO Process	GO:0016310	Phosphorylation
SmMPK6	180675.A0A4D8ZCA5	GO Process	GO:0019538	Protein metabolic process
SmMPK6	180675.A0A4D8ZCA5	GO Process	GO:0023052	Signaling
SmMPK6	180675.A0A4D8ZCA5	GO Process	GO:0035556	Intracellular signal transduction
SmMPK6	180675.A0A4D8ZCA5	GO Process	GO:0036211	Protein modification process
SmMPK6	180675.A0A4D8ZCA5	GO Process	GO:0043170	Macromolecule metabolic process
SmMPK6	180675.A0A4D8ZCA5	GO Process	GO:0043412	Macromolecule modification
SmMPK6	180675.A0A4D8ZCA5	GO Process	GO:0044237	Cellular metabolic process
SmMPK6	180675.A0A4D8ZCA5	GO Process	GO:0044238	Primary metabolic process
SmMPK6	180675.A0A4D8ZCA5	GO Process	GO:0050789	Regulation of biological process
SmMPK6	180675.A0A4D8ZCA5	GO Process	GO:0050794	Regulation of cellular process
SmMPK6	180675.A0A4D8ZCA5	GO Process	GO:0050896	Response to stimulus
SmMPK6	180675.A0A4D8ZCA5	GO Process	GO:0051716	Cellular response to stimulus
SmMPK6	180675.A0A4D8ZCA5	GO Process	GO:0065007	Biological regulation
SmMPK6	180675.A0A4D8ZCA5	GO Process	GO:0071704	Organic substance metabolic process
SmMPK6	180675.A0A4D8ZCA5	GO Process	GO:1901564	Organonitrogen compound metabolic process
SmMPK7	180675.A0A4D8ZB93	GO Process	GO:0000165	MAPK cascade
SmMPK7	180675.A0A4D8ZB93	GO Process	GO:0006468	Protein phosphorylation
SmMPK7	180675.A0A4D8ZB93	GO Process	GO:0006793	Phosphorus metabolic process
SmMPK7	180675.A0A4D8ZB93	GO Process	GO:0006796	Phosphate-containing compound metabolic process
SmMPK7	180675.A0A4D8ZB93	GO Process	GO:0006807	Nitrogen compound metabolic process
SmMPK7	180675.A0A4D8ZB93	GO Process	GO:0007154	Cell communication
SmMPK7	180675.A0A4D8ZB93	GO Process	GO:0007165	Signal transduction
SmMPK7	180675.A0A4D8ZB93	GO Process	GO:0008152	Metabolic process
SmMPK7	180675.A0A4D8ZB93	GO Process	GO:0009987	Cellular process
SmMPK7	180675.A0A4D8ZB93	GO Process	GO:0016310	Phosphorylation
SmMPK7	180675.A0A4D8ZB93	GO Process	GO:0019538	Protein metabolic process
SmMPK7	180675.A0A4D8ZB93	GO Process	GO:0023052	Signaling
SmMPK7	180675.A0A4D8ZB93	GO Process	GO:0035556	Intracellular signal transduction
SmMPK7	180675.A0A4D8ZB93	GO Process	GO:0036211	Protein modification process
SmMPK7	180675.A0A4D8ZB93	GO Process	GO:0043170	Macromolecule metabolic process
SmMPK7	180675.A0A4D8ZB93	GO Process	GO:0043412	Macromolecule modification
SmMPK7	180675.A0A4D8ZB93	GO Process	GO:0044237	Cellular metabolic process
SmMPK7	180675.A0A4D8ZB93	GO Process	GO:0044238	Primary metabolic process
SmMPK7	180675.A0A4D8ZB93	GO Process	GO:0050789	Regulation of biological process
SmMPK7	180675.A0A4D8ZB93	GO Process	GO:0050794	Regulation of cellular process
SmMPK7	180675.A0A4D8ZB93	GO Process	GO:0050896	Response to stimulus
SmMPK7	180675.A0A4D8ZB93	GO Process	GO:0051716	Cellular response to stimulus
SmMPK7	180675.A0A4D8ZB93	GO Process	GO:0065007	Biological regulation
SmMPK7	180675.A0A4D8ZB93	GO Process	GO:0071704	Organic substance metabolic process
SmMPK7	180675.A0A4D8ZB93	GO Process	GO:1901564	Organonitrogen compound metabolic process
SmMPK8	180675.A0A4D8Z6C6	GO Process	GO:0000165	MAPK cascade
SmMPK8	180675.A0A4D8Z6C6	GO Process	GO:0006468	Protein phosphorylation
SmMPK8	180675.A0A4D8Z6C6	GO Process	GO:0006793	Phosphorus metabolic process
SmMPK8	180675.A0A4D8Z6C6	GO Process	GO:0006796	Phosphate-containing compound metabolic process
SmMPK8	180675.A0A4D8Z6C6	GO Process	GO:0006807	Nitrogen compound metabolic process
SmMPK8	180675.A0A4D8Z6C6	GO Process	GO:0007154	Cell communication
SmMPK8	180675.A0A4D8Z6C6	GO Process	GO:0007165	Signal transduction
SmMPK8	180675.A0A4D8Z6C6	GO Process	GO:0008152	Metabolic process
SmMPK8	180675.A0A4D8Z6C6	GO Process	GO:0009987	Cellular process
SmMPK8	180675.A0A4D8Z6C6	GO Process	GO:0016310	Phosphorylation
SmMPK8	180675.A0A4D8Z6C6	GO Process	GO:0019538	Protein metabolic process
SmMPK8	180675.A0A4D8Z6C6	GO Process	GO:0023052	Signaling
SmMPK8	180675.A0A4D8Z6C6	GO Process	GO:0035556	Intracellular signal transduction
SmMPK8	180675.A0A4D8Z6C6	GO Process	GO:0036211	Protein modification process
SmMPK8	180675.A0A4D8Z6C6	GO Process	GO:0043170	Macromolecule metabolic process
SmMPK8	180675.A0A4D8Z6C6	GO Process	GO:0043412	Macromolecule modification
SmMPK8	180675.A0A4D8Z6C6	GO Process	GO:0044237	Cellular metabolic process
SmMPK8	180675.A0A4D8Z6C6	GO Process	GO:0044238	Primary metabolic process
SmMPK8	180675.A0A4D8Z6C6	GO Process	GO:0050789	Regulation of biological process
SmMPK8	180675.A0A4D8Z6C6	GO Process	GO:0050794	Regulation of cellular process
SmMPK8	180675.A0A4D8Z6C6	GO Process	GO:0050896	Response to stimulus
SmMPK8	180675.A0A4D8Z6C6	GO Process	GO:0051716	Cellular response to stimulus
SmMPK8	180675.A0A4D8Z6C6	GO Process	GO:0065007	Biological regulation
SmMPK8	180675.A0A4D8Z6C6	GO Process	GO:0071704	Organic substance metabolic process
SmMPK8	180675.A0A4D8Z6C6	GO Process	GO:1901564	Organonitrogen compound metabolic process
SmMPK9	180675.A0A4D9ACV9	GO Process	GO:0000165	MAPK cascade
SmMPK9	180675.A0A4D9ACV9	GO Process	GO:0006468	Protein phosphorylation
SmMPK9	180675.A0A4D9ACV9	GO Process	GO:0006793	Phosphorus metabolic process
SmMPK9	180675.A0A4D9ACV9	GO Process	GO:0006796	Phosphate-containing compound metabolic process
SmMPK9	180675.A0A4D9ACV9	GO Process	GO:0006807	Nitrogen compound metabolic process
SmMPK9	180675.A0A4D9ACV9	GO Process	GO:0007154	Cell communication
SmMPK9	180675.A0A4D9ACV9	GO Process	GO:0007165	Signal transduction
SmMPK9	180675.A0A4D9ACV9	GO Process	GO:0008152	Metabolic process
SmMPK9	180675.A0A4D9ACV9	GO Process	GO:0009987	Cellular process
SmMPK9	180675.A0A4D9ACV9	GO Process	GO:0016310	Phosphorylation
SmMPK9	180675.A0A4D9ACV9	GO Process	GO:0019538	Protein metabolic process
SmMPK9	180675.A0A4D9ACV9	GO Process	GO:0023052	Signaling
SmMPK9	180675.A0A4D9ACV9	GO Process	GO:0035556	Intracellular signal transduction
SmMPK9	180675.A0A4D9ACV9	GO Process	GO:0036211	Protein modification process
SmMPK9	180675.A0A4D9ACV9	GO Process	GO:0043170	Macromolecule metabolic process
SmMPK9	180675.A0A4D9ACV9	GO Process	GO:0043412	Macromolecule modification
SmMPK9	180675.A0A4D9ACV9	GO Process	GO:0044237	Cellular metabolic process
SmMPK9	180675.A0A4D9ACV9	GO Process	GO:0044238	Primary metabolic process
SmMPK9	180675.A0A4D9ACV9	GO Process	GO:0050789	Regulation of biological process
SmMPK9	180675.A0A4D9ACV9	GO Process	GO:0050794	Regulation of cellular process
SmMPK9	180675.A0A4D9ACV9	GO Process	GO:0050896	Response to stimulus
SmMPK9	180675.A0A4D9ACV9	GO Process	GO:0051716	Cellular response to stimulus
SmMPK9	180675.A0A4D9ACV9	GO Process	GO:0065007	Biological regulation
SmMPK9	180675.A0A4D9ACV9	GO Process	GO:0071704	Organic substance metabolic process
SmMPK9	180675.A0A4D9ACV9	GO Process	GO:1901564	Organonitrogen compound metabolic process
SmMPKK1	180675.A0A4D9AI04	GO Process	GO:0000003	Reproduction
SmMPKK1	180675.A0A4D9AI04	GO Process	GO:0000165	MAPK cascade
SmMPKK1	180675.A0A4D9AI04	GO Process	GO:0002376	Immune system process
SmMPKK1	180675.A0A4D9AI04	GO Process	GO:0006468	Protein phosphorylation
SmMPKK1	180675.A0A4D9AI04	GO Process	GO:0006793	Phosphorus metabolic process
SmMPKK1	180675.A0A4D9AI04	GO Process	GO:0006796	Phosphate-containing compound metabolic process
SmMPKK1	180675.A0A4D9AI04	GO Process	GO:0006807	Nitrogen compound metabolic process
SmMPKK1	180675.A0A4D9AI04	GO Process	GO:0006950	Response to stress
SmMPKK1	180675.A0A4D9AI04	GO Process	GO:0006952	Defense response
SmMPKK1	180675.A0A4D9AI04	GO Process	GO:0006955	Immune response
SmMPKK1	180675.A0A4D9AI04	GO Process	GO:0007154	Cell communication
SmMPKK1	180675.A0A4D9AI04	GO Process	GO:0007165	Signal transduction
SmMPKK1	180675.A0A4D9AI04	GO Process	GO:0008152	Metabolic process
SmMPKK1	180675.A0A4D9AI04	GO Process	GO:0009605	Response to external stimulus
SmMPKK1	180675.A0A4D9AI04	GO Process	GO:0009607	Response to biotic stimulus
SmMPKK1	180675.A0A4D9AI04	GO Process	GO:0009628	Response to abiotic stimulus
SmMPKK1	180675.A0A4D9AI04	GO Process	GO:0009856	Pollination
SmMPKK1	180675.A0A4D9AI04	GO Process	GO:0009987	Cellular process
SmMPKK1	180675.A0A4D9AI04	GO Process	GO:0016310	Phosphorylation
SmMPKK1	180675.A0A4D9AI04	GO Process	GO:0018108	Peptidyl-tyrosine phosphorylation
SmMPKK1	180675.A0A4D9AI04	GO Process	GO:0018193	Peptidyl-amino acid modification
SmMPKK1	180675.A0A4D9AI04	GO Process	GO:0018212	Peptidyl-tyrosine modification
SmMPKK1	180675.A0A4D9AI04	GO Process	GO:0019538	Protein metabolic process
SmMPKK1	180675.A0A4D9AI04	GO Process	GO:0022414	Reproductive process
SmMPKK1	180675.A0A4D9AI04	GO Process	GO:0023052	Signaling
SmMPKK1	180675.A0A4D9AI04	GO Process	GO:0032501	Multicellular organismal process
SmMPKK1	180675.A0A4D9AI04	GO Process	GO:0035556	Intracellular signal transduction
SmMPKK1	180675.A0A4D9AI04	GO Process	GO:0036211	Protein modification process
SmMPKK1	180675.A0A4D9AI04	GO Process	GO:0043170	Macromolecule metabolic process
SmMPKK1	180675.A0A4D9AI04	GO Process	GO:0043207	Response to external biotic stimulus
SmMPKK1	180675.A0A4D9AI04	GO Process	GO:0043412	Macromolecule modification
SmMPKK1	180675.A0A4D9AI04	GO Process	GO:0044237	Cellular metabolic process
SmMPKK1	180675.A0A4D9AI04	GO Process	GO:0044238	Primary metabolic process
SmMPKK1	180675.A0A4D9AI04	GO Process	GO:0044419	Biological process involved in interspecies interaction between organisms
SmMPKK1	180675.A0A4D9AI04	GO Process	GO:0044706	Multi-multicellular organism process
SmMPKK1	180675.A0A4D9AI04	GO Process	GO:0045087	Innate immune response
SmMPKK1	180675.A0A4D9AI04	GO Process	GO:0050789	Regulation of biological process
SmMPKK1	180675.A0A4D9AI04	GO Process	GO:0050794	Regulation of cellular process
SmMPKK1	180675.A0A4D9AI04	GO Process	GO:0050896	Response to stimulus
SmMPKK1	180675.A0A4D9AI04	GO Process	GO:0051707	Response to other organism
SmMPKK1	180675.A0A4D9AI04	GO Process	GO:0051716	Cellular response to stimulus
SmMPKK1	180675.A0A4D9AI04	GO Process	GO:0065007	Biological regulation
SmMPKK1	180675.A0A4D9AI04	GO Process	GO:0071704	Organic substance metabolic process
SmMPKK1	180675.A0A4D9AI04	GO Process	GO:0098542	Defense response to other organism
SmMPKK1	180675.A0A4D9AI04	GO Process	GO:1901564	Organonitrogen compound metabolic process
SmMPKK2	180675.A0A4D9AL83	GO Process	GO:0000003	Reproduction
SmMPKK2	180675.A0A4D9AL83	GO Process	GO:0000165	MAPK cascade
SmMPKK2	180675.A0A4D9AL83	GO Process	GO:0002376	Immune system process
SmMPKK2	180675.A0A4D9AL83	GO Process	GO:0006468	Protein phosphorylation
SmMPKK2	180675.A0A4D9AL83	GO Process	GO:0006793	Phosphorus metabolic process
SmMPKK2	180675.A0A4D9AL83	GO Process	GO:0006796	Phosphate-containing compound metabolic process
SmMPKK2	180675.A0A4D9AL83	GO Process	GO:0006807	Nitrogen compound metabolic process
SmMPKK2	180675.A0A4D9AL83	GO Process	GO:0006950	Response to stress
SmMPKK2	180675.A0A4D9AL83	GO Process	GO:0006952	Defense response
SmMPKK2	180675.A0A4D9AL83	GO Process	GO:0006955	Immune response
SmMPKK2	180675.A0A4D9AL83	GO Process	GO:0007154	Cell communication
SmMPKK2	180675.A0A4D9AL83	GO Process	GO:0007165	Signal transduction
SmMPKK2	180675.A0A4D9AL83	GO Process	GO:0008152	Metabolic process
SmMPKK2	180675.A0A4D9AL83	GO Process	GO:0009605	Response to external stimulus
SmMPKK2	180675.A0A4D9AL83	GO Process	GO:0009607	Response to biotic stimulus
SmMPKK2	180675.A0A4D9AL83	GO Process	GO:0009628	Response to abiotic stimulus
SmMPKK2	180675.A0A4D9AL83	GO Process	GO:0009856	Pollination
SmMPKK2	180675.A0A4D9AL83	GO Process	GO:0009987	Cellular process
SmMPKK2	180675.A0A4D9AL83	GO Process	GO:0016310	Phosphorylation
SmMPKK2	180675.A0A4D9AL83	GO Process	GO:0018108	Peptidyl-tyrosine phosphorylation
SmMPKK2	180675.A0A4D9AL83	GO Process	GO:0018193	Peptidyl-amino acid modification
SmMPKK2	180675.A0A4D9AL83	GO Process	GO:0018212	Peptidyl-tyrosine modification
SmMPKK2	180675.A0A4D9AL83	GO Process	GO:0019538	Protein metabolic process
SmMPKK2	180675.A0A4D9AL83	GO Process	GO:0022414	Reproductive process
SmMPKK2	180675.A0A4D9AL83	GO Process	GO:0023052	Signaling
SmMPKK2	180675.A0A4D9AL83	GO Process	GO:0032501	Multicellular organismal process
SmMPKK2	180675.A0A4D9AL83	GO Process	GO:0035556	Intracellular signal transduction
SmMPKK2	180675.A0A4D9AL83	GO Process	GO:0036211	Protein modification process
SmMPKK2	180675.A0A4D9AL83	GO Process	GO:0043170	Macromolecule metabolic process
SmMPKK2	180675.A0A4D9AL83	GO Process	GO:0043207	Response to external biotic stimulus
SmMPKK2	180675.A0A4D9AL83	GO Process	GO:0043412	Macromolecule modification
SmMPKK2	180675.A0A4D9AL83	GO Process	GO:0044237	Cellular metabolic process
SmMPKK2	180675.A0A4D9AL83	GO Process	GO:0044238	Primary metabolic process
SmMPKK2	180675.A0A4D9AL83	GO Process	GO:0044419	Biological process involved in interspecies interaction between organisms
SmMPKK2	180675.A0A4D9AL83	GO Process	GO:0044706	Multi-multicellular organism process
SmMPKK2	180675.A0A4D9AL83	GO Process	GO:0045087	Innate immune response
SmMPKK2	180675.A0A4D9AL83	GO Process	GO:0050789	Regulation of biological process
SmMPKK2	180675.A0A4D9AL83	GO Process	GO:0050794	Regulation of cellular process
SmMPKK2	180675.A0A4D9AL83	GO Process	GO:0050896	Response to stimulus
SmMPKK2	180675.A0A4D9AL83	GO Process	GO:0051707	Response to other organism
SmMPKK2	180675.A0A4D9AL83	GO Process	GO:0051716	Cellular response to stimulus
SmMPKK2	180675.A0A4D9AL83	GO Process	GO:0065007	Biological regulation
SmMPKK2	180675.A0A4D9AL83	GO Process	GO:0071704	Organic substance metabolic process
SmMPKK2	180675.A0A4D9AL83	GO Process	GO:0098542	Defense response to other organism
SmMPKK2	180675.A0A4D9AL83	GO Process	GO:1901564	Organonitrogen compound metabolic process
SmMPKK3	180675.A0A4D9C3Q3	GO Process	GO:0000160	Phosphorelay signal transduction system
SmMPKK3	180675.A0A4D9C3Q3	GO Process	GO:0000165	MAPK cascade
SmMPKK3	180675.A0A4D9C3Q3	GO Process	GO:0002218	Activation of innate immune response
SmMPKK3	180675.A0A4D9C3Q3	GO Process	GO:0002252	Immune effector process
SmMPKK3	180675.A0A4D9C3Q3	GO Process	GO:0002253	Activation of immune response
SmMPKK3	180675.A0A4D9C3Q3	GO Process	GO:0002376	Immune system process
SmMPKK3	180675.A0A4D9C3Q3	GO Process	GO:0002682	Regulation of immune system process
SmMPKK3	180675.A0A4D9C3Q3	GO Process	GO:0002684	Positive regulation of immune system process
SmMPKK3	180675.A0A4D9C3Q3	GO Process	GO:0002831	Regulation of response to biotic stimulus
SmMPKK3	180675.A0A4D9C3Q3	GO Process	GO:0002833	Positive regulation of response to biotic stimulus
SmMPKK3	180675.A0A4D9C3Q3	GO Process	GO:0006468	Protein phosphorylation
SmMPKK3	180675.A0A4D9C3Q3	GO Process	GO:0006793	Phosphorus metabolic process
SmMPKK3	180675.A0A4D9C3Q3	GO Process	GO:0006796	Phosphate-containing compound metabolic process
SmMPKK3	180675.A0A4D9C3Q3	GO Process	GO:0006807	Nitrogen compound metabolic process
SmMPKK3	180675.A0A4D9C3Q3	GO Process	GO:0006950	Response to stress
SmMPKK3	180675.A0A4D9C3Q3	GO Process	GO:0006952	Defense response
SmMPKK3	180675.A0A4D9C3Q3	GO Process	GO:0006955	Immune response
SmMPKK3	180675.A0A4D9C3Q3	GO Process	GO:0007154	Cell communication
SmMPKK3	180675.A0A4D9C3Q3	GO Process	GO:0007165	Signal transduction
SmMPKK3	180675.A0A4D9C3Q3	GO Process	GO:0008152	Metabolic process
SmMPKK3	180675.A0A4D9C3Q3	GO Process	GO:0009605	Response to external stimulus
SmMPKK3	180675.A0A4D9C3Q3	GO Process	GO:0009607	Response to biotic stimulus
SmMPKK3	180675.A0A4D9C3Q3	GO Process	GO:0009611	Response to wounding
SmMPKK3	180675.A0A4D9C3Q3	GO Process	GO:0009617	Response to bacterium
SmMPKK3	180675.A0A4D9C3Q3	GO Process	GO:0009682	Induced systemic resistance
SmMPKK3	180675.A0A4D9C3Q3	GO Process	GO:0009719	Response to endogenous stimulus
SmMPKK3	180675.A0A4D9C3Q3	GO Process	GO:0009723	Response to ethylene
SmMPKK3	180675.A0A4D9C3Q3	GO Process	GO:0009725	Response to hormone
SmMPKK3	180675.A0A4D9C3Q3	GO Process	GO:0009737	Response to abscisic acid
SmMPKK3	180675.A0A4D9C3Q3	GO Process	GO:0009738	Abscisic acid-activated signaling pathway
SmMPKK3	180675.A0A4D9C3Q3	GO Process	GO:0009753	Response to jasmonic acid
SmMPKK3	180675.A0A4D9C3Q3	GO Process	GO:0009755	Hormone-mediated signaling pathway
SmMPKK3	180675.A0A4D9C3Q3	GO Process	GO:0009864	Induced systemic resistance, jasmonic acid mediated signaling pathway
SmMPKK3	180675.A0A4D9C3Q3	GO Process	GO:0009866	Induced systemic resistance, ethylene mediated signaling pathway
SmMPKK3	180675.A0A4D9C3Q3	GO Process	GO:0009867	Jasmonic acid mediated signaling pathway
SmMPKK3	180675.A0A4D9C3Q3	GO Process	GO:0009873	Ethylene-activated signaling pathway
SmMPKK3	180675.A0A4D9C3Q3	GO Process	GO:0009987	Cellular process
SmMPKK3	180675.A0A4D9C3Q3	GO Process	GO:0010033	Response to organic substance
SmMPKK3	180675.A0A4D9C3Q3	GO Process	GO:0016310	Phosphorylation
SmMPKK3	180675.A0A4D9C3Q3	GO Process	GO:0018108	Peptidyl-tyrosine phosphorylation
SmMPKK3	180675.A0A4D9C3Q3	GO Process	GO:0018193	Peptidyl-amino acid modification
SmMPKK3	180675.A0A4D9C3Q3	GO Process	GO:0018212	Peptidyl-tyrosine modification
SmMPKK3	180675.A0A4D9C3Q3	GO Process	GO:0019538	Protein metabolic process
SmMPKK3	180675.A0A4D9C3Q3	GO Process	GO:0023052	Signaling
SmMPKK3	180675.A0A4D9C3Q3	GO Process	GO:0031347	Regulation of defense response
SmMPKK3	180675.A0A4D9C3Q3	GO Process	GO:0031349	Positive regulation of defense response
SmMPKK3	180675.A0A4D9C3Q3	GO Process	GO:0032101	Regulation of response to external stimulus
SmMPKK3	180675.A0A4D9C3Q3	GO Process	GO:0032103	Positive regulation of response to external stimulus
SmMPKK3	180675.A0A4D9C3Q3	GO Process	GO:0032870	Cellular response to hormone stimulus
SmMPKK3	180675.A0A4D9C3Q3	GO Process	GO:0033993	Response to lipid
SmMPKK3	180675.A0A4D9C3Q3	GO Process	GO:0035556	Intracellular signal transduction
SmMPKK3	180675.A0A4D9C3Q3	GO Process	GO:0036211	Protein modification process
SmMPKK3	180675.A0A4D9C3Q3	GO Process	GO:0042221	Response to chemical
SmMPKK3	180675.A0A4D9C3Q3	GO Process	GO:0042742	Defense response to bacterium
SmMPKK3	180675.A0A4D9C3Q3	GO Process	GO:0043170	Macromolecule metabolic process
SmMPKK3	180675.A0A4D9C3Q3	GO Process	GO:0043207	Response to external biotic stimulus
SmMPKK3	180675.A0A4D9C3Q3	GO Process	GO:0043412	Macromolecule modification
SmMPKK3	180675.A0A4D9C3Q3	GO Process	GO:0044237	Cellular metabolic process
SmMPKK3	180675.A0A4D9C3Q3	GO Process	GO:0044238	Primary metabolic process
SmMPKK3	180675.A0A4D9C3Q3	GO Process	GO:0044419	Biological process involved in interspecies interaction between organisms
SmMPKK3	180675.A0A4D9C3Q3	GO Process	GO:0045087	Innate immune response
SmMPKK3	180675.A0A4D9C3Q3	GO Process	GO:0045088	Regulation of innate immune response
SmMPKK3	180675.A0A4D9C3Q3	GO Process	GO:0045089	Positive regulation of innate immune response
SmMPKK3	180675.A0A4D9C3Q3	GO Process	GO:0048518	Positive regulation of biological process
[truncated: 850 more rows]
